# Supplementary material for: Distinctive features of Zaprionus indianus hemocyte differentiation and function revealed by transcriptomic analysis
Source: Front Immunol. 2023 Dec 21;14:1322381. doi: 10.3389/fimmu.2023.1322381 (PMC10768004; doi:10.3389/fimmu.2023.1322381)
Supplement: Supplementary Table 1 — List of the Z. indianus genes expressed in the blood cells of uninduced and L. victoriae-infected larvae. FPKM values show gene expression levels for each sample. D. melanogaster and D. ananassae orthologs are listed. [file Table_1.xlsx]

## Sheet: Sheet1
Z. indianus gene ID	Induced sample 1 (FPKM)	Induced sample 2 (FPKM)	Induced sample 3 (FPKM)	Uninduced sample 1 (FPKM)	Uninduced sample 2 (FPKM)	Uninduced sample 3 (FPKM)	D. melanogaster gene ID	D. melanogaster gene symbol	D. ananassae gene ID
ZIND16G_00000003	22.5116	16.4644	18.15	11.7925	21.3514	15.429
ZIND16G_00000004	18.9806	22.3199	29.706	6.68424	6.16123	5.61167	FBgn0024941	RSG7	Dana\GF21566
ZIND16G_00000005	5.51877	3.22418	1.403	2.34402	1.44041	2.06728	FBgn0030797	CG13004	Dana\GF21825
ZIND16G_00000006	36.0175	34.0158	43.3722	41.3035	37.0057	42.3003	FBgn0030809	Ubr1	Dana\GF21816
ZIND16G_00000007	1.79801	4.09116	3.38251	0	8.68174	3.83387
ZIND16G_00000008	8.01888	8.49816	8.4727	8.97666	9.94506	6.20702	FBgn0026679	IntS4	Dana\GF21815
ZIND16G_00000009	13.5092	13.1244	13.5638	10.8138	14.1087	10.1952	FBgn0023527	CG3071	Dana\GF22207
ZIND16G_00000010	116.789	125.975	91.0141	89.6427	47.9851	61.326	FBgn0023529	Grp170	Dana\GF21963
ZIND16G_00000012	0.188363	2.14299	0.708715	1.18406	2.04641	2.00822
ZIND16G_00000014	356.362	416.739	473.342	552.367	728.356	629.289	FBgn0025628	CG4199	Dana\GF22227
ZIND16G_00000015	108.099	110.299	112.167	96.2501	113.625	98.3977	FBgn0014411	Vps26	Dana\GF22229
ZIND16G_00000016	14.8497	14.3235	13.968	13.4157	12.5999	13.6522	FBgn0085451	htk	Dana\GF19055
ZIND16G_00000017	8.51254	9.4786	4.7702	9.67745	9.61987	5.98603	FBgn0030966	shop	Dana\GF19247
ZIND16G_00000018	22.1319	24.7526	31.2268	26.1348	28.0747	28.395
ZIND16G_00000019	51.2931	36.4405	13.4841	22.9974	19.1972	14.8058	FBgn0030968	CG7322	Dana\GF19246
ZIND16G_00000020	5.70254	5.53831	5.75644	4.08011	4.70108	4.3003	FBgn0030969	Usp39	Dana\GF19056
ZIND16G_00000021	12.7049	12.7864	10.5716	9.47105	12.977	10.4194	FBgn0030970	CG7326	Dana\GF19245
ZIND16G_00000022	6.56384	7.79588	6.85259	7.70808	9.31656	6.7673	FBgn0085430	Dora	Dana\GF19058
ZIND16G_00000023	4.55593	8.53711	4.53751	8.14245	9.05818	7.14305
ZIND16G_00000024	7.90135	6.74198	5.57417	3.10429	9.53799	6.31799
ZIND16G_00000025	86.8602	52.9677	25.3279	114.298	28.31	17.0394	FBgn0036381	CG8745	Dana\GF19062
ZIND16G_00000027	32.7515	21.7055	5.98192	19.322	7.67678	5.08512	FBgn0005670	Cyp4d1	Dana\GF21204
ZIND16G_00000028	1.2426	2.12055	1.36363	1.7358	1.24999	1.98719	FBgn0023540	CG3630	Dana\GF21072
ZIND16G_00000029	20.0089	20.5126	18.8209	22.5756	23.8881	21.098	FBgn0023517	Pgam5	Dana\GF21073
ZIND16G_00000030	1.18847	3.60563	4.2853	2.07523	1.91285	2.53416	FBgn0023513	CG14803	Dana\GF21202
ZIND16G_00000031	36.0493	50.22	49.8254	41.1083	30.7871	30.8516	FBgn0030096	Zpr1	Dana\GF19094
ZIND16G_00000033	4.47894	5.36385	3.99128	6.91528	9.67512	6.78581	FBgn0030300	Sk1	Dana\GF22547
ZIND16G_00000034	8.96034	2.33615	5.2677	11.7345	6.98554	6.16965	FBgn0001145	Gs2	Dana\GF22546
ZIND16G_00000035	2.98662	3.02032	2.49715	5.56272	2.80408	1.41519	FBgn0026268	Antdh	Dana\GF22361
ZIND16G_00000036	44.118	53.4365	53.7788	42.9201	48.9089	51.1958	FBgn0030276	Dlic	Dana\GF22587
ZIND16G_00000039	41.5827	45.6615	52.9768	57.3519	78.153	71.5503	FBgn0030274	Lint-1	Dana\GF22586
ZIND16G_00000040	43.9201	39.9741	56.3431	37.0073	31.1337	46.8252	FBgn0003159	CG2841	Dana\GF21956
ZIND16G_00000044	0.534001	0.455647	0.879018	1.11893	1.61153	2.56195	FBgn0030421	Agpat1	Dana\GF21388
ZIND16G_00000046	204.144	219.144	221.304	196.22	238.125	226.632	FBgn0030529	Clic	Dana\GF19090
ZIND16G_00000047	17.3672	24.0483	26.2237	24.7792	33.9295	32.0375	FBgn0030739	SWIP	Dana\GF19622
ZIND16G_00000048	10.0291	8.81327	11.1902	10.8696	6.59594	9.36513	FBgn0040372	G9a
ZIND16G_00000049	26.7961	36.2925	36.6074	22.058	30.036	27.2081	FBgn0259722	CG42376	Dana\GF21999
ZIND16G_00000050	8.33346	10.745	8.36125	10.477	10.9985	9.59544	FBgn0000316	cin	Dana\GF22000
ZIND16G_00000052	4.46517	2.39058	3.70593	8.25543	6.34124	6.16067	FBgn0029895	CG14441	Dana\GF21426
ZIND16G_00000053	16.523	19.926	20.5154	23.1966	19.1477	21.4915	FBgn0029893	CG14442
ZIND16G_00000054	31.1619	37.6685	35.8152	57.0316	60.4217	52.534	FBgn0029891	Pink1	Dana\GF21424
ZIND16G_00000055	60.3568	60.0131	61.6998	88.9728	108.084	82.8295	FBgn0286222	Fum1	Dana\GF21422
ZIND16G_00000056	33.2328	36.3148	30.0245	28.0444	23.8992	25.0925	FBgn0029888	ND-ASHI	Dana\GF20848
ZIND16G_00000057	8.52816	5.88339	5.80301	7.50903	8.43284	6.2872	FBgn0029887	CG3198	Dana\GF21898
ZIND16G_00000058	233.009	313.128	279.243	403.088	408.053	364.614	FBgn0062413	Ctr1A	Dana\GF22272
ZIND16G_00000059	195.895	215.801	196.576	154.333	156.666	197.263	FBgn0030791	CG9132	Dana\GF22665
ZIND16G_00000060	32.3951	31.0364	49.717	25.0083	28.8144	43.6268
ZIND16G_00000061	262.492	276.313	294.348	185.271	204.814	240.431	FBgn0011742	Arp2	Dana\GF20797
ZIND16G_00000062	2.62347	4.31124	4.11285	2.21412	1.23157	3.49625	FBgn0022710	Ac13E	Dana\GF22254
ZIND16G_00000065	5.0713	4.06493	4.87861	4.22634	7.23478	3.80929	FBgn0262866	S6kII	Dana\GF26852
ZIND16G_00000066	28.1575	27.0434	29.7871	42.2027	42.6559	40.5653	FBgn0027279	l(1)G0196	Dana\GF21004
ZIND16G_00000067	25.4302	29.3407	32.1192	26.2662	25.2741	28.741	FBgn0029979	mahe	Dana\GF20995
ZIND16G_00000068	882.317	845.206	953.956	1225.01	1517.33	1439.19	FBgn0004404	RpS14b	Dana\GF21290
ZIND16G_00000069	5.77326	8.47509	4.37942	5.26808	6.74429	6.94934	FBgn0031077	THADA	Dana\GF20221
ZIND16G_00000070	58.0793	69.9439	81.164	132.003	118.042	169.878	FBgn0031081	Nep3	Dana\GF20227
ZIND16G_00000071	1.86147	1.05889	1.75094	0	4.49408	3.96918
ZIND16G_00000075	36.0339	32.778	39.3145	24.998	32.1335	29.3322	FBgn0037240	Cont	Dana\GF18209
ZIND16G_00000076	16.726	17.852	18.4902	15.3557	19.1498	17.6485	FBgn0003882	tub	Dana\GF18211
ZIND16G_00000077	28.0449	37.12	37.5869	29.3821	46.2449	43.1888	FBgn0037242	CG9855	Dana\GF16812
ZIND16G_00000078	23.9584	27.2573	25.7997	16.7916	19.7461	20.6107	FBgn0086605	CG9853	Dana\GF16811
ZIND16G_00000079	62.8856	71.8639	57.5674	74.4137	96.9225	64.052	FBgn0037756	CG8507	Dana\GF17843
ZIND16G_00000083	1.87143	1.56882	0.55589	2.06386	1.42678	1.15513	FBgn0266756	btsz
ZIND16G_00000084	0.965855	0.699266	0.412958	1.01191	0.317977	0.374451	FBgn0038262	CG14857	Dana\GF16894
ZIND16G_00000085	7.07508	2.92701	3.17625	2.52697	0.97052	1.5429	FBgn0038260	CG14855	Dana\GF16893
ZIND16G_00000086	3.65068	0	0.201995	1.5749	0	0	FBgn0038260	CG14855	Dana\GF16892
ZIND16G_00000087	1.07198	0	0	0	0	0
ZIND16G_00000088	1.57281	0.894687	2.58899	3.91353	4.74648	2.09605	FBgn0038260	CG14855	Dana\GF16892
ZIND16G_00000089	370.163	379.411	399.218	320.107	424.158	380.867	FBgn0011217	eff	Dana\GF18131
ZIND16G_00000090	4.24058	4.43852	3.51015	4.26507	3.07137	0.904215	FBgn0038256	CG7530	Dana\GF18132
ZIND16G_00000091	2.92635	0.344409	0.474586	0.31716	0.24362	0.107583	FBgn0020912	Ptx1	Dana\GF22931
ZIND16G_00000092	1.32866	0.863776	0.357078	3.18175	1.833	0.607091	FBgn0015032	Cyp4c3	Dana\GF22930
ZIND16G_00000093	662.198	765.775	777.143	949.718	1117.86	1048.07	FBgn0000416	Sap-r	Dana\GF23306
ZIND16G_00000094	1.09453	1.24523	1.64726	1.14671	2.11398	2.56723	FBgn0039808	CG12071	Dana\GF23308
ZIND16G_00000099	7.38539	10.5869	12.0876	12.5348	11.2331	11.9683
ZIND16G_00000100	53.1351	57.7037	67.3977	65.228	64.7891	83.2579	FBgn0004606	zfh1	Dana\GF22922
ZIND16G_00000101	12.9366	12.4536	6.08425	8.86187	3.60374	3.71331
ZIND16G_00000105	8.00732	7.28789	8.28508	8.9484	14.8211	9.95978	FBgn0026597	Axn	Dana\GF22991
ZIND16G_00000106	0.644237	0	0	1.34991	0.77768	0
ZIND16G_00000107	31.0244	26.4722	25.254	26.253	34.5698	41.9817	FBgn0001280	janA	Dana\GF23241
ZIND16G_00000108	1344.3	1334.73	1632.52	1840.16	2353.42	2157.67	FBgn0002626	RpL32	Dana\GF23239
ZIND16G_00000109	58.4697	58.0026	70.9274	39.7801	44.5433	71.6497	FBgn0039741	CG7943	Dana\GF18818
ZIND16G_00000110	12.2168	11.2695	10.8703	8.30229	9.96443	26.0498	FBgn0039742	CG15528	Dana\GF16206
ZIND16G_00000111	12.8842	15.8005	15.1097	15.6022	12.5232	13.2012	FBgn0039743	Jasper	Dana\GF18819
ZIND16G_00000112	8.59916	7.20868	5.96002	4.74168	2.73167	10.133
ZIND16G_00000113	68.3507	47.9809	49.2453	38.0903	15.7995	69.7708
ZIND16G_00000114	54.5796	64.0153	64.5707	41.2654	31.2444	72.5872
ZIND16G_00000115	49.0804	54.3293	50.9077	37.8011	34.9075	49.7812	FBgn0266411	sima
ZIND16G_00000118	1.8248	0	0	0	0.169445	0	FBgn0051025	Ppi1
ZIND16G_00000122	357.464	469.393	401.811	592.194	666.994	572.095	FBgn0086355	Tpi	Dana\GF16201
ZIND16G_00000123	91.9703	106.666	138.163	207.211	329.289	232.758
ZIND16G_00000124	18.9327	24.2489	24.4168	3.11877	2.44354	7.36306	FBgn0039747	AdoR	Dana\GF16200
ZIND16G_00000127	14.1078	6.79054	0.510392	1.13696	0.655001	0
ZIND16G_00000128	461.242	477.533	342.891	491.678	376.646	368.455	FBgn0002773	Mlc2	Dana\GF16196
ZIND16G_00000129	13.9575	11.4872	11.4528	12.4451	16.1316	15.8305	FBgn0039751	CG1983	Dana\GF16195
ZIND16G_00000131	11.0986	12.2322	10.2765	8.35749	11.5135	10.7234	FBgn0038128	Ravus	Dana\GF17398
ZIND16G_00000132	12.7664	6.03314	4.15675	6.58467	2.9636	1.25638	FBgn0000024	Ace	Dana\GF17399
ZIND16G_00000133	1.04854	0	0.986284	0.549268	1.58216	0.279474	FBgn0038126	CG8483	Dana\GF17401
ZIND16G_00000134	16.7291	1.22791	0	5.08841	0	0.575342	FBgn0003961	Uro	Dana\GF15322
ZIND16G_00000138	5.32665	5.79661	4.13901	3.15427	3.63433	4.69133	FBgn0038118	timeout	Dana\GF17582
ZIND16G_00000140	5.92431	3.88849	4.50091	4.77445	2.75055	5.58738	FBgn0038118	timeout	Dana\GF17582
ZIND16G_00000143	19.5792	8.70123	14.9636	1.60256	2.58505	3.91393	FBgn0039494	grass	Dana\GF23281
ZIND16G_00000144	41.2911	28.1596	27.5249	8.60351	5.44513	7.76863	FBgn0029155	Men-b	Dana\GF23280
ZIND16G_00000146	2.76375	2.75126	2.81629	1.93035	2.91919	3.56042	FBgn0286075	DNAlig3	Dana\GF17047
ZIND16G_00000147	1.11677	1.27055	1.26056	2.10604	13.481	4.04819			Dana\GF17049
ZIND16G_00000149	18.422	4.36637	2.16603	4.55704	4.94174	2.45507
ZIND16G_00000150	9.65319	1.99679	2.27001	7.58511	9.53402	9.35609
ZIND16G_00000151	3201.26	3361.26	3358.62	3832.97	4964.22	5295.45	FBgn0001149	GstD1	Dana\GF17052
ZIND16G_00000152	17.3239	14.7819	19.0112	6.04997	12.1988	6.15658
ZIND16G_00000153	82.6308	53.3725	90.7624	69.2566	63.709	87.528	FBgn0038020	GstD9	Dana\GF17054
ZIND16G_00000154	9.96018	5.93561	6.69201	8.44746	13.7409	7.58499	FBgn0042206	GstD10	Dana\GF17054
ZIND16G_00000155	7.91689	1.60839	1.06383	2.36982	0	0.301448	FBgn0028381	Decay	Dana\GF17937
ZIND16G_00000156	0	0	0	0	0	1.5008
ZIND16G_00000157	143.697	144.807	141.088	160.916	162.875	168.067	FBgn0262734	eIF4H1	Dana\GF19517
ZIND16G_00000158	117.908	116.834	112.38	97.0424	109.381	116.404	FBgn0261609	eIF2alpha	Dana\GF19374
ZIND16G_00000159	0.801137	1.36717	0.376785	1.67867	2.4177	0.213532
ZIND16G_00000160	26.6127	28.9008	37.1696	35.0633	24.8239	35.2513	FBgn0024987	ssx	Dana\GF21012
ZIND16G_00000161	16.0264	19.8907	12.334	17.5538	11.4318	16.3098
ZIND16G_00000162	26.191	23.2244	30.0704	23.0011	21.3873	31.6192	FBgn0024986	CG3719	Dana\GF21263
ZIND16G_00000163	422.705	479.173	544.774	504.528	534.191	676.322	FBgn0015789	Rab10	Dana\GF20241
ZIND16G_00000164	48.825	65.4832	48.353	102.722	80.9802	69.1943	FBgn0031099	CG17065	Dana\GF20445
ZIND16G_00000165	1.43216	0.325871	0.134712	0.150044	0.17288	0.305377
ZIND16G_00000166	1.19538	0.247268	0.204437	0.341557	0.13118	0
ZIND16G_00000169	21.7061	23.8233	24.9812	12.842	12.9469	16.8799	FBgn0031106	Syx16	Dana\GF20436
ZIND16G_00000170	31.581	37.7486	41.1746	42.5103	44.637	45.1773	FBgn0030863	CG8188	Dana\GF21161
ZIND16G_00000171	51.9063	53.3969	47.1408	42.7132	36.7304	45.1622	FBgn0026192	par-6	Dana\GF21116
ZIND16G_00000172	32.7801	32.0375	27.9367	20.7442	16.9965	26.9736	FBgn0030864	CG8173	Dana\GF21160
ZIND16G_00000173	68.8621	67.3128	79.8501	66.8591	75.8403	88.5012	FBgn0025638	Roc1a	Dana\GF13953
ZIND16G_00000174	22.0853	20.9152	25.3002	25.3359	15.9364	23.02	FBgn0025639	Hmt4-20	Dana\GF21991
ZIND16G_00000175	143.767	140.022	141.803	73.1996	76.555	85.9495	FBgn0028685	Rpt4	Dana\GF21021
ZIND16G_00000177	31.3186	29.3431	35.4004	43.0139	51.4666	63.1326	FBgn0031161	CG15445	Dana\GF21714
ZIND16G_00000181	12.2136	10.0412	9.89518	7.93913	10.116	7.4137	FBgn0030246	CG1582	Dana\GF20206
ZIND16G_00000182	1.79362	1.56968	0.519115	3.18008	1.66549	1.02968	FBgn0017561	Ork1	Dana\GF20207
ZIND16G_00000183	101.415	132.375	162.684	110.66	133.851	167.344	FBgn0030245	CG1637	Dana\GF20208
ZIND16G_00000184	218.859	254.437	268.299	244.331	380.408	323.865	FBgn0004687	Mlc-c	Dana\GF21286
ZIND16G_00000185	30.2256	23.9217	28.637	21.5702	28.2902	25.453	FBgn0040066	wds	Dana\GF22217
ZIND16G_00000186	0.560285	0	0	0.587001	1.69085	0.298673	FBgn0029863	CG3823	Dana\GF20915
ZIND16G_00000188	6.97343	2.73573	0.904743	1.51157	1.16108	0.256368	FBgn0029866	CG3842	Dana\GF20918
ZIND16G_00000189	22.7911	25.9293	24.8898	28.1273	20.7505	24.7105	FBgn0029867	CG3847	Dana\GF19351
ZIND16G_00000190	182.391	179.98	192.675	102.092	96.862	125.529	FBgn0261955	kdn	Dana\GF19352
ZIND16G_00000191	52.8441	51.5109	58.3932	49.3168	54.8098	51.0064	FBgn0029870	Marf	Dana\GF19353
ZIND16G_00000192	37.5254	34.9073	41.111	29.8329	38.9031	35.7714	FBgn0003139	PpV	Dana\GF19539
ZIND16G_00000195	84.8582	95.6346	92.8312	76.0843	97.2974	90.4711	FBgn0029709	CHOp24	Dana\GF19355
ZIND16G_00000196	348.766	329.209	456.336	182.498	314.027	290.789	FBgn0029710	CG3568	Dana\GF19356
ZIND16G_00000197	79.481	68.5179	60.8886	85.2024	133.531	86.4854	FBgn0023537	CG17896	Dana\GF20808
ZIND16G_00000198	6.95229	6.40948	5.52476	6.90704	7.23478	7.02876	FBgn0023536	CG3156	Dana\GF21456
ZIND16G_00000199	23.1911	25.8865	20.5794	22.4632	22.7127	20.993	FBgn0029522	CG13373	Dana\GF21455
ZIND16G_00000200	209.842	253.443	279.094	374.946	348.463	419.541	FBgn0030882	Gss1	Dana\GF19360
ZIND16G_00000201	4.19694	6.56539	5.42816	7.14522	3.7997	3.91523	FBgn0030883	CG7772	Dana\GF19528
ZIND16G_00000202	24.0912	23.5771	29.9707	26.3255	25.9542	30.6559	FBgn0023177	Pp4-19C	Dana\GF19488
ZIND16G_00000204	5.89169	0.372385	0.769705	1.02877	0	0	FBgn0031034	CG14205	Dana\GF20203
ZIND16G_00000205	1812.25	1795.34	2011.67	2561.19	3549.28	2973.86	FBgn0285947	RpS10b	Dana\GF20407
ZIND16G_00000206	14.8336	17.7642	11.9945	15.8135	17.9061	15.5373	FBgn0031036	CG14220	Dana\GF20281
ZIND16G_00000207	114.682	118.612	62.8779	121.114	58.484	60.807	FBgn0031037	CG14207	Dana\GF20408
ZIND16G_00000208	17.2082	14.6832	11.9269	12.0982	11.2063	13.0356	FBgn0031039	Shawn	Dana\GF20410
ZIND16G_00000209	36.3138	30.9855	33.5478	27.8546	26.6145	33.8763	FBgn0031040	CG14210	Dana\GF20411
ZIND16G_00000210	9.76093	12.7707	12.8539	6.90278	11.1936	7.54475	FBgn0031041	Pstk	Dana\GF20280
ZIND16G_00000211	36.5278	48.6612	54.0346	77.8473	66.7062	92.5333	FBgn0030391	Rab40	Dana\GF19504
ZIND16G_00000212	14.8692	15.9896	12.6452	14.0844	11.8022	16.5042	FBgn0039965	Coa7	Dana\GF22021
ZIND16G_00000213	1.5492	2.05626	2.18582	2.16409	0.935044	1.10111	FBgn0005683	pie	Dana\GF16590
ZIND16G_00000214	8.48979	10.732	13.3095	7.90631	9.10961	16.0913	FBgn0029783	Sirt4	Dana\GF20910
ZIND16G_00000215	18.1055	24.9945	23.6766	25.5617	22.3889	25.7767	FBgn0028474	CG4119	Dana\GF21364
ZIND16G_00000218	46.4049	46.4834	38.6324	35.5411	26.9139	34.4614	FBgn0052654	Sec16	Dana\GF21377
ZIND16G_00000219	11.4819	12.8067	11.6472	13.4446	8.42479	9.12099	FBgn0036301	CG4069	Dana\GF25117
ZIND16G_00000220	5.66906	3.68551	4.24421	4.60604	4.88808	4.93391			Dana\GF22529
ZIND16G_00000221	5.79384	6.89123	5.5737	6.0701	6.83499	5.75591	FBgn0261931	Hecw	Dana\GF22529
ZIND16G_00000222	121.274	106.174	136.576	94.5479	124.092	122.982	FBgn0028341	Ptpmeg2	Dana\GF22421
ZIND16G_00000223	36.6261	78.3381	59.2565	36.8376	42.4441	46.8584
ZIND16G_00000224	15.7477	16.8533	18.9553	18.8755	16.432	20.631	FBgn0030552	mRpL38	Dana\GF15958
ZIND16G_00000225	16.7376	17.9155	19.377	19.0921	19.4872	20.9068	FBgn0052699	LPCAT	Dana\GF22630
ZIND16G_00000226	11.8767	8.22303	13.6612	5.0483	6.39009	5.60757	FBgn0052702	Cubn	Dana\GF19103
ZIND16G_00000228	127.976	130.325	131.321	121.42	117.213	118.312	FBgn0030306	Spase25	Dana\GF23480
ZIND16G_00000229	43.6881	50.3025	39.3613	32.5362	44.1596	37.3184	FBgn0030305	Uba5	Dana\GF23479
ZIND16G_00000231	28.054	21.4299	25.6344	21.8338	32.8974	27.7732	FBgn0030692	mRpS30	Dana\GF19982
ZIND16G_00000233	3.64909	10.5172	8.92432	6.37181	8.22256	8.04028	FBgn0030474	CG15747	Dana\GF19403
ZIND16G_00000234	1756.83	1726.22	1822.3	2366.36	3023.8	2677.82	FBgn0010198	RpS15Aa	Dana\GF19502
ZIND16G_00000235	153.063	131.457	107.84	88.9845	55.0678	77.4337	FBgn0040309	Prx2	Dana\GF19402
ZIND16G_00000236	18.5122	31.282	20.4859	21.6766	12.8165	15.0927	FBgn0031068	Alr	Dana\GF20218
ZIND16G_00000237	40.8936	42.4278	40.6428	40.9572	51.8477	51.0019	FBgn0052528	parvin	Dana\GF20217
ZIND16G_00000238	464.355	456.55	465.544	462.472	512.097	521.555	FBgn0031066	COX6B	Dana\GF20466
ZIND16G_00000240	193.616	186.978	194.508	146.357	140.368	178.459	FBgn0010380	AP-1-2beta	Dana\GF20213
ZIND16G_00000241	9.89572	8.21551	11.0692	8.40614	5.81131	8.83942
ZIND16G_00000242	14.9791	14.1108	17.6794	14.2939	11.8625	14.7492	FBgn0003048	pcx	Dana\GF22205
ZIND16G_00000243	2.17626	1.06111	1.07226	1.95431	3.12743	2.4307	FBgn0001330	kz	Dana\GF21971
ZIND16G_00000244	7.45045	7.69389	8.67925	6.90504	7.4025	7.63774	FBgn0026430	Grip84	Dana\GF20484
ZIND16G_00000246	32.6138	41.2272	39.2886	42.5612	34.7646	40.4645	FBgn0261573	CoRest	Dana\GF20196
ZIND16G_00000247	135.032	129.022	135.504	98.4767	122.509	107.292	FBgn0027291	Idh3a	Dana\GF20487
ZIND16G_00000248	13.7679	11.4465	14.9428	33.8417	24.2903	16.9368
ZIND16G_00000249	7.3083	6.23595	9.45227	9.57096	12.6818	9.25264
ZIND16G_00000250	1.96162	2.23173	3.04451	2.67171	3.67031	3.55534	FBgn0052533	CG32533	Dana\GF20192
ZIND16G_00000251	48.3917	43.2035	47.7454	45.0438	48.3554	41.1932	FBgn0031020	Naa15-16	Dana\GF20491
ZIND16G_00000252	2.00963	1.71475	2.04783	1.93	4.64962	3.92801	FBgn0031016	kek5	Dana\GF20190
ZIND16G_00000256	53.0545	57.689	22.3025	52.8789	18.4197	14.2661	FBgn0052196	CG32196	Dana\GF10819
ZIND16G_00000257	64.2537	26.4991	62.7051	21.4574	24.7231	49.237	FBgn0033312	CG8642	Dana\GF12573
ZIND16G_00000258	0.597525	1.6995	1.40512	1.25203	3.96711	2.54819
ZIND16G_00000263	8.07268	9.18423	9.11205	12.4045	14.6172	10.0411	FBgn0030789	Rrp45	Dana\GF22565
ZIND16G_00000264	15.7914	17.6712	15.8278	5.96682	6.24994	7.45196	FBgn0036133	emei	Dana\GF25243
ZIND16G_00000265	211.464	216.051	209.439	222.85	251.261	198.043	FBgn0003462	Sod1	Dana\Sod1
ZIND16G_00000266	21.9422	13.6786	20.074	22.9885	34.4697	39.4166
ZIND16G_00000267	2.8054	1.06389	0.879611	1.95944	4.51532	0.996988			Dana\GF26657
ZIND16G_00000268	9.28548	6.33841	1.16456	3.89129	1.49451	0.659978	FBgn0033312	CG8642	Dana\GF12980
ZIND16G_00000269	1.86789	0.81734	0.540611	0.752675	1.9079	0.765938	FBgn0260795	NaPi-III	Dana\GF25245
ZIND16G_00000271	1.42288	0.693773	0.764801	0.851845	0	1.30028	FBgn0052082	IRSp53	Dana\GF25247
ZIND16G_00000272	5.47111	8.09178	5.14627	5.73199	3.96262	8.1662			Dana\GF27133
ZIND16G_00000273	7.69076	9.04138	7.31451	10.1166	10.4185	12.7547	FBgn0052076	Alg10	Dana\GF25248
ZIND16G_00000274	10.2941	9.32587	10.2209	7.78915	5.0626	8.53613	FBgn0036142	Adck5	Dana\GF25249
ZIND16G_00000276	47.9368	58.6747	49.7552	53.6862	64.0519	45.4681	FBgn0036144	GlcAT-P	Dana\GF24562
ZIND16G_00000277	204.763	230.282	215.973	272.586	318.153	287.576	FBgn0036147	Plod	Dana\GF24561
ZIND16G_00000278	32.7461	35.4967	38.6159	27.9318	27.4021	33.3673	FBgn0061469	Ube3a	Dana\GF24560
ZIND16G_00000279	25.1699	23.6142	29.5102	25.6202	27.3595	26.962	FBgn0064766	CG7600	Dana\GF25253
ZIND16G_00000280	1.12696	3.84639	0	0	1.36039	0	FBgn0053289	ppk5	Dana\GF23723
ZIND16G_00000281	29.3581	36.4768	40.3324	37.2333	79.2717	60.9525
ZIND16G_00000283	12.6181	15.0232	11.0408	2.45948	3.54225	7.50847	FBgn0036165	chrb	Dana\GF25267
ZIND16G_00000285	1.25178	0	0	0.655732	0.755531	0	FBgn0036415	CG7768	Dana\GF26799
ZIND16G_00000288	1.09271	0	0	1.14481	1.31905	0	FBgn0051832	CG31832	Dana\GF22918
ZIND16G_00000289	5.784	3.29021	1.81353	1.68328	0	0
ZIND16G_00000293	4.11036	2.75078	0.45486	1.01326	0.583735	0.257779	FBgn0033312	CG8642	Dana\GF22929
ZIND16G_00000295	0.584574	0.665065	0.733154	1.22489	2.58741	0.415493	FBgn0036155	CG6163	Dana\GF24554
ZIND16G_00000296	1.53467	3.49197	4.69154	8.4412	16.673	5.72663	FBgn0035152	CG3386	Dana\GF25258
ZIND16G_00000298	93.7309	93.9188	120.925	164.868	237.71	239.284
ZIND16G_00000299	10.3506	8.7523	9.73606	9.37873	6.41614	6.41238	FBgn0036152	Dyro	Dana\GF24558
ZIND16G_00000302	109.425	108.254	103.994	60.0509	68.6434	43.7184	FBgn0041094	scyl	Dana\GF25255
ZIND16G_00000303	26.6196	27.7211	34.3791	66.1069	63.9268	81.6122	FBgn0261553	CG42671	Dana\GF25254
ZIND16G_00000304	109.518	119.301	128.913	128.738	164.46	118.921	FBgn0285958	Fuca	Dana\GF26286
ZIND16G_00000305	73.0771	75.694	64.6344	51.8028	58.8092	62.0185	FBgn0036290	CG10638	Dana\GF24014
ZIND16G_00000307	0	0.557655	0.23053	0	2.07092	0.261292	FBgn0036289	CG10657	Dana\GF24015
ZIND16G_00000308	59.2919	60.7103	77.8809	65.8905	84.3542	48.7649	FBgn0036288	CG10660	Dana\GF24016
ZIND16G_00000309	27.0647	23.3767	27.8418	18.1132	17.0456	13.4142	FBgn0036287	CG10663	Dana\GF24017
ZIND16G_00000311	53.9709	51.1686	60.7082	47.3559	48.3196	48.6699	FBgn0020655	ArfGAP1	Dana\GF24981
ZIND16G_00000312	88.9965	77.5183	115.712	82.8232	92.0162	99.9754	FBgn0052103	SCaMC	Dana\GF24982
ZIND16G_00000313	0.818121	0.93077	0	1.49998	0.987581	0.872235	FBgn0036282	Smyd4-2	Dana\GF24983
ZIND16G_00000314	5.0551	4.10796	6.11352	7.18761	8.28153	6.73683	FBgn0052104	CG32104	Dana\GF24984
ZIND16G_00000315	11.2238	10.7405	8.68275	6.59384	4.9383	7.2692	FBgn0036279	Ncc69	Dana\GF24985
ZIND16G_00000318	14.0387	20.1996	22.1381	18.1688	20.4356	24.652	FBgn0036277	CG10418	Dana\GF24817
ZIND16G_00000321	2.13922	0.88501	0.365856	0.407495	0	0.207338	FBgn0050489	Cyp12d1-p	Dana\GF12441
ZIND16G_00000325	1.00588	0.715237	1.30096	0.65865	0.607115	0.536206	FBgn0036273	INPP5E	Dana\GF26950
ZIND16G_00000326	34.6626	26.7823	32.9533	14.3708	19.9143	19.1694	FBgn0036272	Sms	Dana\GF24990
ZIND16G_00000327	3.82185	2.17405	8.98733	4.00408	18.4539	2.03732
ZIND16G_00000328	10.1193	13.2839	13.0574	21.2036	12.5286	20.8857	FBgn0260941	app	Dana\GF24992
ZIND16G_00000329	72.0907	68.8323	60.7568	47.4952	41.9686	46.3335	FBgn0052280	CG32280	Dana\GF24273
ZIND16G_00000330	5.18706	7.43124	5.60191	9.66114	6.49338	7.98801	FBgn0035405	CG15812	Dana\GF24271
ZIND16G_00000331	48.9691	51.9977	56.2975	50.734	46.633	48.1475	FBgn0266582	ND-30	Dana\GF10219
ZIND16G_00000332	25.0904	28.5452	33.2158	44.4604	44.1225	47.2254	FBgn0263108	BtbVII
ZIND16G_00000334	4.95071	3.94267	8.14934	0.518677	0	0.527817	FBgn0036324	CG12520
ZIND16G_00000336	10.1426	0	0	0	0	0	FBgn0036109	Cpr67Fa2	Dana\GF10615
ZIND16G_00000339	1.50118	0	0.353013	0.39319	0.453032	0
ZIND16G_00000340	3.07431	4.6635	3.5344	1.78939	0.412345	0	FBgn0260660	Mp	Dana\GF25004
ZIND16G_00000342	1.01426	0	0	1.06262	0	0
ZIND16G_00000343	9.54661	8.43253	9.31444	8.20024	7.01463	7.77579	FBgn0283503	Neurl4	Dana\GF25209
ZIND16G_00000344	163.421	210.848	185.475	154.53	76.0178	132.491	FBgn0026418	Hsp110	Dana\GF24591
ZIND16G_00000345	23.8114	25.4315	24.226	31.0562	26.7882	30.3946	FBgn0036402	CG6650	Dana\GF24587
ZIND16G_00000348	0	1.4564	0	0	0	0
ZIND16G_00000352	53.9402	44.3209	47.9188	47.3789	61.8245	51.6992	FBgn0035944	CG5021	Dana\GF24367
ZIND16G_00000353	36.6326	35.8659	27.4998	16.7909	31.4645	19.9034	FBgn0035147	Gale	Dana\GF24461
ZIND16G_00000354	36.2301	45.6109	56.7052	21.4678	32.9802	44.9587	FBgn0035148	CG3402	Dana\GF10058
ZIND16G_00000355	2.14914	1.90172	3.14462	3.50252	5.76511	3.81883	FBgn0035150	Rev1	Dana\GF24462
ZIND16G_00000356	1.05389	1.19901	0.99132	1.84024	1.69625	1.1236	FBgn0035152	CG3386	Dana\GF24078
ZIND16G_00000357	0	1.613	0	0	1.71145	0
ZIND16G_00000358	3.4354	4.1876	4.15469	6.68424	19.5501	7.06364	FBgn0035153	ebd1	Dana\GF24076
ZIND16G_00000359	2.99668	1.23974	0	1.71249	0	0.290445	FBgn0035154	hiro	Dana\GF24075
ZIND16G_00000360	5.69153	2.0603	0.973383	2.43937	0.312293	0.275818	FBgn0052483	CG32483	Dana\GF24074
ZIND16G_00000361	32.4346	40.1094	40.789	30.2876	28.088	43.6009	FBgn0035155	RabX6	Dana\GF10394
ZIND16G_00000362	36.6878	50.0874	51.4506	25.8577	22.5462	20.624	FBgn0260862	Vti1a	Dana\GF24073
ZIND16G_00000363	1.94249	2.61177	2.65768	0	0.213168	0.564811	FBgn0035157	CG13894	Dana\GF24072
ZIND16G_00000364	4.45703	2.32409	4.54177	4.47499	5.15606	2.9699	FBgn0035158	CG13895	Dana\GF24070
ZIND16G_00000365	7.63889	7.74606	9.68459	10.4389	14.0322	10.9769
ZIND16G_00000366	2.56442	3.6469	3.0152	4.03004	2.3217	2.73404
ZIND16G_00000367	4.4018	3.41447	2.44663	1.8866	4.10593	3.19974	FBgn0030486	Set2	Dana\GF22528
ZIND16G_00000368	4.04129	3.86211	4.40956	1.69359	2.53676	1.37875
ZIND16G_00000369	5.98041	6.80387	7.23257	11.1885	15.4696	8.65312			Dana\GF24069
ZIND16G_00000370	9.36375	7.5351	7.30402	14.5957	16.2657	10.9571	FBgn0035160	hng3	Dana\GF24067
ZIND16G_00000371	1.15661	0	0	0	0	0
ZIND16G_00000373	65.1502	65.5965	61.4539	77.5427	70.1518	61.3738	FBgn0035162	Sf3b3	Dana\GF24063
ZIND16G_00000374	16.3954	17.5809	16.6627	8.88472	13.1943	13.6624	FBgn0260755	CG42553	Dana\GF24777
ZIND16G_00000375	81.4039	88.3322	83.0052	83.4937	87.3241	126.171	FBgn0035166	JMJD5	Dana\GF25024
ZIND16G_00000376	14.5255	14.4599	11.2233	15.2181	12.5245	12.1678	FBgn0052250	PMP34	Dana\GF25064
ZIND16G_00000377	5.68715	7.51009	5.73159	5.85192	3.43257	5.19713	FBgn0052251	Claspin	Dana\GF25063
ZIND16G_00000379	19.6211	21.4299	15.134	13.9785	11.3689	10.4595	FBgn0035529	Fdx2	Dana\GF25062
ZIND16G_00000380	17.7914	4.04822	6.13618	49.7059	6.44297	6.32272
ZIND16G_00000381	5.11502	4.67828	4.62264	4.5183	5.4481	4.81178	FBgn0261530	nbs	Dana\GF25130
ZIND16G_00000382	5.46557	7.29595	8.02005	9.46728	9.85253	8.4687	FBgn0036038	defl	Dana\GF24672
ZIND16G_00000383	8.24087	9.37557	8.52673	0.86338	5.9687	7.90736	FBgn0036040	CG6749	Dana\GF25129
ZIND16G_00000387	14.3585	7.367	11.8287	3.04795	1.92584	2.10112	FBgn0036043	Ae2	Dana\GF24675
ZIND16G_00000393	1.69769	1.93145	0	0	0	0.904991
ZIND16G_00000396	50.713	43.2719	21.4659	45.1614	18.3652	10.8135
ZIND16G_00000397	53.3803	24.915	7.72475	35.8497	21.479	16.0518	FBgn0264489	CG43897
ZIND16G_00000398	53.632	45.1196	50.6409	17.438	22.0764	23.2223	FBgn0028429	I-2	Dana\GF25124
ZIND16G_00000399	3.40414	0.387287	0.320203	0.356646	0	0	FBgn0053965	CG33965	Dana\GF24440
ZIND16G_00000400	3.81571	0.964689	3.19036	4.44183	0	0	FBgn0053966	CG33966	Dana\GF24441
ZIND16G_00000401	1.07929	0.204651	0.507606	0.565379	0.434284	0.383561	FBgn0035192	galene	Dana\GF24442
ZIND16G_00000402	86.0948	76.1615	83.0554	74.0421	88.1751	87.2723	FBgn0283500	Sac1	Dana\GF24443
ZIND16G_00000403	2.90198	0	0	0.233873	0.538934	0	FBgn0035197	CG9130	Dana\GF24444
ZIND16G_00000404	3.32006	5.39601	4.0152	0	0	0
ZIND16G_00000405	0	1.83835	2.43187	0	0	0
ZIND16G_00000406	1.98525	0.282326	0.466845	0	0	0	FBgn0035198	CG9133	Dana\GF24445
ZIND16G_00000407	1.00609	0.953852	0.315452	0.702709	0	0	FBgn0035199	tfc	Dana\GF24446
ZIND16G_00000408	0	1.16587	1.92785	0	0	0
ZIND16G_00000411	21.7797	26.349	28.4214	17.676	29.0682	28.453	FBgn0262937	Rabex-5	Dana\GF24448
ZIND16G_00000412	148.507	157.811	125.131	183.709	141.901	182.142	FBgn0025682	scf	Dana\GF24450
ZIND16G_00000413	17.3529	15.4608	13.176	10.952	10.095	10.4763	FBgn0035203	Acat2	Dana\GF24451
ZIND16G_00000414	26.6124	26.389	30.3894	35.15	38.9996	34.3342	FBgn0035205	Ctr9	Dana\GF24452
ZIND16G_00000415	22.694	20.4149	12.9072	17.4174	18.794	16.0363	FBgn0035206	sturkopf	Dana\GF10065
ZIND16G_00000416	24.3361	33.3606	29.4583	31.2437	20.3471	24.7761	FBgn0035207	Herc4	Dana\GF24453
ZIND16G_00000417	44.4532	47.4205	50.1187	27.3198	44.862	47.7219	FBgn0010246	Myo61F	Dana\GF24454
ZIND16G_00000418	174.372	165.771	169.411	135.138	147.055	165.532	FBgn0011361	ND-ACP	Dana\GF24455
ZIND16G_00000419	14.188	20.0156	20.8191	16.6483	15.0716	15.7315	FBgn0035209	msd1	Dana\GF24456
ZIND16G_00000420	23.1925	45.4425	26.6634	33.7478	45.1054	30.2214
ZIND16G_00000421	19.1331	21.5231	16.7838	22.0725	19.2036	16.0439	FBgn0035213	indra
ZIND16G_00000422	90.5612	95.1053	85.4691	71.3975	82.6294	75.5619	FBgn0021768	nudC	Dana\GF23933
ZIND16G_00000424	18.2092	18.3756	20.9988	14.335	10.5558	15.0812	FBgn0036663	CG9674	Dana\GF10502
ZIND16G_00000425	237.665	221.906	252.59	368.916	488.708	383.281	FBgn0025582	eIF3e	Dana\GF10503
ZIND16G_00000426	19.634	19.2635	16.2656	9.62457	7.39292	8.44988	FBgn0036662	CG9706	Dana\GF23932
ZIND16G_00000427	128.996	171.587	169.359	191.9	222.047	195.697	FBgn0036661	CG9705	Dana\GF23931
ZIND16G_00000428	0.291497	0.221089	0.0913966	0.508994	1.87667	0.207185	FBgn0004108	Nrt	Dana\GF23930
ZIND16G_00000429	791.123	653.459	760.758	20.0718	20.4058	36.0449	FBgn0036659	CG9701	Dana\GF23929
ZIND16G_00000430	5.45017	3.99596	4.78481	4.18737	2.63164	4.13203	FBgn0004556	Dbp73D	Dana\GF10505
ZIND16G_00000431	28.2124	12.0364	28.1959	0	0	1.25327	FBgn0043578	PGRP-SB1	Dana\GF10506
ZIND16G_00000434	95.5638	111.475	112.267	78.5755	77.879	72.652	FBgn0040512	zetaCOP	Dana\GF10509
ZIND16G_00000435	55.1844	27.3733	33.221	10.6381	4.52981	4.47142	FBgn0010223	Galphaf	Dana\GF10510
ZIND16G_00000436	4.19917	3.18491	4.73982	32.5555	43.593	30.7415	FBgn0035636	Cralbp	Dana\GF10445
ZIND16G_00000437	29.7955	29.6122	26.4158	23.6813	25.6318	20.8124	FBgn0044419	Pmi	Dana\GF23993
ZIND16G_00000438	10.2102	10.8666	8.51963	13.285	13.7166	12.8168	FBgn0040298	Myt1	Dana\GF10446
ZIND16G_00000439	2.77101	4.5318	2.28067	4.3547	6.06277	5.35466	FBgn0037082	CG5664	Dana\GF24192
ZIND16G_00000440	1.30262	0.246996	0.204213	0.568637	0.131036	0.115732	FBgn0259224	CG42324	Dana\GF24213
ZIND16G_00000441	78.2774	37.4693	40.0328	25.2712	17.2184	17.5565	FBgn0035452	CG10359	Dana\GF24215
ZIND16G_00000443	19.6038	22.0553	24.1767	21.6796	31.5526	27.1707	FBgn0052264	CG32264	Dana\GF10261
ZIND16G_00000444	3.80348	1.73087	5.00871	3.18787	0	2.43303	FBgn0052266	CG32266	Dana\GF24222
ZIND16G_00000445	2.43672	3.69632	3.05606	7.65873	3.92194	7.7937
ZIND16G_00000446	197.991	230.035	241.197	161.629	240.524	252.767	FBgn0036740	Vps60	Dana\GF23900
ZIND16G_00000447	4.78226	2.33175	3.85571	0.715756	0	0.728369
ZIND16G_00000449	8.9572	14.1353	14.4047	8.17342	17.0908	13.2463	FBgn0036000	CG3434	Dana\GF24662
ZIND16G_00000450	5.11502	4.36449	2.40566	4.91234	5.65997	6.81669	FBgn0035999	CG3552	Dana\GF25136
ZIND16G_00000451	6.88932	3.91896	5.40023	3.90965	6.58376	3.6725	FBgn0035998	CG3437	Dana\GF24663
ZIND16G_00000452	7.48755	8.72629	12.0246	11.8625	13.0066	11.8769	FBgn0035997	phol	Dana\GF24664
ZIND16G_00000453	21.8923	22.4331	22.7082	26.3138	25.7935	21.8217	FBgn0260936	scny	Dana\GF23992
ZIND16G_00000454	15.85	12.9363	11.0197	13.7178	8.73468	8.44921	FBgn0052418	vito	Dana\GF10447
ZIND16G_00000455	56.9532	59.8948	55.485	50.1419	50.8404	46.1781	FBgn0027567	Ciz1	Dana\GF10577
ZIND16G_00000459	7.44197	6.93797	8.45847	8.0134	9.60731	12.0115	FBgn0036062	CG6685	Dana\GF23852
ZIND16G_00000460	89.4139	86.5047	113.888	104.657	139.157	168.31	FBgn0026404	Dronc	Dana\GF10584
ZIND16G_00000463	41.3459	40.9819	51.3042	60.5256	74.7967	69.6838	FBgn0005536	Mbs	Dana\GF23761
ZIND16G_00000464	23.6653	21.2446	20.695	24.7937	23.0992	19.1201	FBgn0041164	armi	Dana\GF24211
ZIND16G_00000466	14.6432	14.7839	15.0509	20.4214	27.5096	22.1254	FBgn0036735	Edc3	Dana\GF23907
ZIND16G_00000467	55.2192	62.6375	64.7919	125.162	66.3625	60.519	FBgn0259174	Nedd4	Dana\GF10539
ZIND16G_00000468	20.4256	19.365	23.1056	29.232	18.7743	26.1888	FBgn0025455	CycT	Dana\GF23902
ZIND16G_00000469	35.0009	31.9556	30.2534	35.6025	32.7641	32.1182	FBgn0002183	dre4	Dana\GF24952
ZIND16G_00000470	0.712723	0.81086	0	0.746707	1.7207	0.759866	FBgn0035282	CNMa	Dana\GF24955
ZIND16G_00000471	0.566301	0	0.799017	0	1.3672	5.13195	FBgn0035281	Cpr62Bc	Dana\GF24956
ZIND16G_00000473	0	1.26531	0	0.7768	0	0	FBgn0027790	GV1	Dana\GF24841
ZIND16G_00000474	4.09908	3.49762	2.40982	6.4418	9.27776	3.82394	FBgn0261562	CG42676	Dana\GF24840
ZIND16G_00000475	4.59955	5.50829	7.05896	7.60874	7.59785	5.41998	FBgn0261562	CG42676	Dana\GF24840
ZIND16G_00000476	22.5581	24.3388	25.1039	26.9624	24.4181	29.0183	FBgn0067864	Patj	Dana\GF24839
ZIND16G_00000477	102.126	125.79	103.472	96.8263	76.9223	84.885	FBgn0011573	Cdc37	Dana\GF24836
ZIND16G_00000480	10.6218	11.0136	10.9397	9.6492	8.92667	9.53255	FBgn0004875	enc	Dana\GF24227
ZIND16G_00000481	11.9608	14.9037	10.7149	13.4262	9.62554	11.8411	FBgn0004875	enc	Dana\GF24227
ZIND16G_00000482	213.988	204.971	190.457	180.141	216.064	181.062	FBgn0004888	Scsalpha1	Dana\GF24225
ZIND16G_00000483	31.8869	25.3013	25.5331	24.3274	19.3446	29.1146	FBgn0035464	PIG-B	Dana\GF24224
ZIND16G_00000484	37.2198	41.6115	43.3457	48.279	37.1494	46.7248	FBgn0035850	Atg18a	Dana\GF25099
ZIND16G_00000485	6.82395	6.59902	7.3816	9.17497	5.35432	5.57774	FBgn0035851	MED24	Dana\GF25101
ZIND16G_00000487	35.2709	39.0961	37.0525	35.4849	32.032	34.9681	FBgn0037093	Cdk12	Dana\GF23720
ZIND16G_00000488	8.25041	10.2555	10.06	9.12402	8.48389	8.30746	FBgn0026371	SAK	Dana\GF10707
ZIND16G_00000489	24.4402	22.8986	32.0688	25.8207	36.4444	31.3119	FBgn0037092	M6	Dana\GF23719
ZIND16G_00000490	25.2906	23.378	18.5852	21.1144	18.6037	28.6487	FBgn0029158	Las	Dana\GF24134
ZIND16G_00000491	45.6259	48.8162	54.1497	54.359	68.5971	72.4388	FBgn0037094	CG7611	Dana\GF23722
ZIND16G_00000492	8.57346	10.4266	8.89867	10.8407	8.56494	7.56459	FBgn0036987	CG5274	Dana\GF24136
ZIND16G_00000494	3.66783	1.28396	1.32695	2.36475	1.36233	1.20321
ZIND16G_00000496	20.1437	22.6034	22.3219	28.7653	28.1468	30.7432	FBgn0028978	trbl	Dana\GF24140
ZIND16G_00000497	3.46225	5.25196	5.4278	6.04555	2.43798	3.07604	FBgn0053969	CG33969	Dana\GF24141
ZIND16G_00000498	49.1558	47.8192	37.0233	53.3655	33.3236	30.0012	FBgn0011205	fbl	Dana\GF10336
ZIND16G_00000499	13.1967	14.3721	12.6253	18.789	20.8317	19.1202	FBgn0035392	CG1271	Dana\GF24265
ZIND16G_00000500	39.4954	34.91	43.4374	18.7795	20.9042	21.0539	FBgn0052485	CG32485	Dana\GF24264
ZIND16G_00000501	22.8809	21.1012	21.1962	22.519	29.5035	21.807	FBgn0052484	Sk2	Dana\GF24262
ZIND16G_00000502	11.9643	13.7798	12.5044	18.2606	15.869	17.0076	FBgn0035769	CTCF	Dana\GF25120
ZIND16G_00000503	69.0463	70.8592	65.9824	89.6405	120.561	94.4062	FBgn0037051	CG10565	Dana\GF10188
ZIND16G_00000505	8.95161	8.59997	7.76522	11.4625	7.80418	11.6645	FBgn0026179	siz	Dana\GF24294
ZIND16G_00000506	5.47601	1.09942	2.12095	6.41208	1.55536	3.77767
ZIND16G_00000507	12.3986	11.3931	13.2323	13.4893	13.5276	11.4392	FBgn0028402	Polr3E	Dana\GF24293
ZIND16G_00000510	1.60038	0.910372	1.50536	0.838346	2.57584	1.13749	FBgn0016013	Faa	Dana\GF24408
ZIND16G_00000511	1.35096	1.53698	1.5249	5.09536	7.0124	3.31274	FBgn0024179	wit	Dana\GF24409
ZIND16G_00000512	0.305571	1.04294	0.71857	3.36148	2.58205	2.11759	FBgn0000449	dib	Dana\GF10095
ZIND16G_00000513	2.93552	2.92226	1.20804	3.07549	2.4362	1.95606	FBgn0042179	Ugt305A1
ZIND16G_00000514	1.84938	1.40268	0	0.215284	0.744149	0.219078
ZIND16G_00000515	3.64909	1.93739	1.14414	5.09745	1.46831	0.518728
ZIND16G_00000516	13.8308	13.4624	17.0571	13.0413	17.4377	16.8756	FBgn0263832	Rcd5	Dana\GF10092
ZIND16G_00000517	55.9995	90.7491	89.4211	24.2771	27.2547	32.6232	FBgn0035488	CG11593	Dana\GF24411
ZIND16G_00000518	0.444451	1.0113	0	0	0	0	FBgn0052255	Gr64f	Dana\GF10090
ZIND16G_00000521	1.80622	0	0	0	0	0	FBgn0035486	Gr64d
ZIND16G_00000529	6.61865	4.4294	4.02838	15.908	6.10969	5.81118	FBgn0035169	Dci	Dana\GF24414
ZIND16G_00000530	3.58515	2.7192	8.99276	13.7724	28.8517	22.9337
ZIND16G_00000531	42.6747	52.9644	50.3867	41.8956	28.6389	44.8611	FBgn0052479	Usp10	Dana\GF24416
ZIND16G_00000532	0.722487	0.821968	2.03877	3.02775	1.74428	1.54055	FBgn0054056	CG34056	Dana\GF24418
ZIND16G_00000533	14.5679	14.8848	13.0048	13.3183	13.2171	15.1358	FBgn0264574	Glut1	Dana\GF24424
ZIND16G_00000534	5.23923	6.70571	4.92815	10.8066	11.8583	9.42599	FBgn0035179	CG12038	Dana\GF24426
ZIND16G_00000535	64.4322	62.295	71.9287	98.413	109.687	100.651	FBgn0036111	Aps	Dana\GF23815
ZIND16G_00000536	31.0554	15.8692	9.65466	6.3418	1.27078	4.48943	FBgn0030575	CG5321	Dana\GF19297
ZIND16G_00000537	31.2492	27.8699	22.747	23.5262	23.126	23.4385	FBgn0016041	Tom40	Dana\GF11050
ZIND16G_00000538	5.91968	4.57003	6.26423	3.76546	4.72136	6.87474	FBgn0029958	Pdp	Dana\GF21118
ZIND16G_00000539	8.01706	6.7495	6.93777	6.2155	5.80659	5.64124	FBgn0029957	CG12155	Dana\GF21158
ZIND16G_00000540	6.21533	6.06098	5.63751	3.25585	1.87568	4.49651	FBgn0027553	NELF-B	Dana\GF21119
ZIND16G_00000541	6.14259	7.59082	7.86987	11.4285	14.9577	12.759	FBgn0022786	Hira	Dana\GF21157
ZIND16G_00000542	25.8999	24.874	22.4637	33.1256	32.0767	27.2544	FBgn0266000	CG44774	Dana\GF20337
ZIND16G_00000543	4.5064	3.22804	5.49479	6.46989	3.82802	4.80447
ZIND16G_00000544	9.4392	8.38977	9.71114	9.96654	6.67639	11.0856
ZIND16G_00000545	30.8746	32.1697	25.591	17.9348	16.7898	15.4807	FBgn0031320	CG5126	Dana\GF20839
ZIND16G_00000546	3.72001	1.41074	6.99829	0	0	0
ZIND16G_00000548	20.6257	12.215	16.7434	15.9849	16.2007	17.9233	FBgn0259168	mnb	Dana\GF20860
ZIND16G_00000549	28.5894	26.4274	35.5058	22.4645	27.7708	29.7661	FBgn0030878	CG6769	Dana\GF21415
ZIND16G_00000550	8.10306	8.46624	9.333	9.52895	11.1788	8.99164	FBgn0030877	Arp8	Dana\GF21170
ZIND16G_00000551	80.2274	110.657	136.942	265.14	276.701	297.883
ZIND16G_00000552	8.56903	9.89229	13.1572	15.5788	14.6032	21.4961	FBgn0030228	BTBD9	Dana\GF20424
ZIND16G_00000553	78.8596	71.8894	33.5225	99.3025	36.6131	31.2589	FBgn0014031	Agxt	Dana\GF22261
ZIND16G_00000554	2163.59	2087.72	2350.61	2989.79	4068.31	3481.81	FBgn0014026	RpL7A	Dana\GF21901
ZIND16G_00000555	2.89282	3.14805	3.19429	5.1391	6.68038	6.30242	FBgn0000524	dx	Dana\GF22262
ZIND16G_00000556	18.0289	12.7687	6.51385	16.762	9.65657	8.40142	FBgn0085446	CG34417
ZIND16G_00000558	11.833	5.04838	5.36647	7.52691	7.14203	6.75842
ZIND16G_00000560	11.3487	13.8018	14.724	11.3979	11.243	13.1841	FBgn0029878	Pat1	Dana\GF22267
ZIND16G_00000562	61.585	64.1599	71.7299	73.9331	104.584	85.7711	FBgn0030452	MFS10	Dana\GF21320
ZIND16G_00000563	0.849105	0.276006	0.228197	1.52501	3.3678	2.45716	FBgn0029843	Nep1	Dana\GF20372
ZIND16G_00000564	11.2007	6.70682	4.99058	11.426	13.8765	8.17054
ZIND16G_00000565	23.7606	21.1417	24.1512	26.3798	25.4288	25.9372	FBgn0029840	raptor	Dana\GF26483
ZIND16G_00000567	5.8232	1.41964	3.12997	3.92198	3.51469	1.77382	FBgn0029838	CG4666	Dana\GF20315
ZIND16G_00000569	15.6632	16.2447	15.2216	19.0393	21.3102	19.4671	FBgn0030631	Prp5	Dana\GF21236
ZIND16G_00000576	3.82449	3.41872	3.85437	1.28792	1.81369	2.76685	FBgn0259237	CG42335	Dana\GF18043
ZIND16G_00000577	117.603	120.708	140.948	95.0866	101.5	108.119	FBgn0040285	Scamp	Dana\GF21035
ZIND16G_00000578	1.50461	0.513535	0.990692	0.788175	1.45301	0.802065	FBgn0030870	CG6398	Dana\GF21105
ZIND16G_00000579	2.59035	0.346708	0.286653	2.55422	0.183935	0	FBgn0040350	CG3690	Dana\GF22045
ZIND16G_00000583	3.36874	3.02573	2.33485	2.9721	2.78236	1.70127	FBgn0040337	CG3021	Dana\GF22123
ZIND16G_00000584	5.21099	6.46746	5.79279	3.80508	3.62172	4.20884	FBgn0026143	Cdc45	Dana\GF22037
ZIND16G_00000585	33.4103	27.3739	27.6761	34.4272	33.194	31.0761	FBgn0030738	CG9915	Dana\GF19061
ZIND16G_00000586	7.65042	9.39618	8.25926	12.1139	11.9636	14.3665	FBgn0260450	CalpC	Dana\GF19104
ZIND16G_00000588	44.9052	52.5909	46.5871	48.43	30.2919	50.6916	FBgn0030743	CG9921	Dana\GF19615
ZIND16G_00000589	0	0.767965	0	1.41441	0.814839	0
ZIND16G_00000590	57.6007	46.5867	58.8028	56.9152	73.4862	65.1943	FBgn0278608	Dsp1	Dana\GF19115
ZIND16G_00000591	15.4248	20.5385	21.1724	18.7939	18.0681	20.3432			Dana\GF16000
ZIND16G_00000592	1.24439	0.176967	0	0.325932	0.187769	0	FBgn0030998	CG14195	Dana\GF15999
ZIND16G_00000593	121.297	13.4812	5.4717	12.1889	0.520148	0.459396	FBgn0030999	Mur18B	Dana\GF15943
ZIND16G_00000597	1.0749	0.679389	0.337025	0.750766	0.288343	0.127333	FBgn0259834	out	Dana\GF15996
ZIND16G_00000598	3.90265	2.53715	2.01027	4.28344	1.45817	1.28786	FBgn0031012	CG8051	Dana\GF15995
ZIND16G_00000599	4.67567	3.19168	0	2.93917	0	0
ZIND16G_00000600	2.8566	1.29997	0.977089	0.544147	0.376178	0.332242	FBgn0005390	fs(1)M3	Dana\GF22068
ZIND16G_00000601	2.66243	1.73087	3.21988	4.7818	0.918261	0.405505	FBgn0029827	CG6048	Dana\GF22085
ZIND16G_00000602	2.62956	0.854753	0.353348	2.36138	0	0.400499	FBgn0029826	CG6041	Dana\GF22083
ZIND16G_00000603	1.72108	1.63172	3.23779	2.70472	3.46262	3.36402
ZIND16G_00000604	0.825807	0.469757	0.51785	0.576789	1.163	0.880429	FBgn0029824	CG3726	Dana\GF22080
ZIND16G_00000605	98.754	72.2113	51.1497	74.1197	51.811	47.1169	FBgn0029823	Shmt	Dana\GF22069
ZIND16G_00000606	0	1.53593	0	0	1.62968	0
ZIND16G_00000608	26.9837	14.3263	20.1173	9.84228	19.0612	10.0157	FBgn0030603	CG5541	Dana\GF22075
ZIND16G_00000609	55.2996	50.0744	67.7273	60.3012	73.4294	76.7649
ZIND16G_00000610	0.498074	1.03028	0.681457	1.8501	1.25714	1.20686	FBgn0030600	hiw	Dana\GF22072
ZIND16G_00000612	41.2334	37.3698	34.578	114.369	145.78	97.6079	FBgn0027601	pdgy	Dana\GF19420
ZIND16G_00000613	169.935	199.595	216.164	183.803	212.043	229.285	FBgn0264078	Flo2	Dana\GF19486
ZIND16G_00000616	10.902	1.65375	1.02547	3.23619	0.438673	0.193719	FBgn0030594	fiz	Dana\GF19426
ZIND16G_00000617	14.4786	14.7827	6.11105	6.80657	1.12036	0.989502	FBgn0030593	CG9512	Dana\GF19427
ZIND16G_00000618	0	2.02715	0	0	0	0
ZIND16G_00000620	0.812659	1.38683	0.191102	0.425704	0	0.433206	FBgn0266435	CG45065	Dana\GF19431
ZIND16G_00000622	3.46225	0	0	0	0	0.922813
ZIND16G_00000624	5.11694	5.8215	6.27799	4.1955	3.22269	3.79506	FBgn0040366	CG11398	Dana\GF22028
ZIND16G_00000625	1325.77	1211.42	1367.32	1745.43	2393.35	1918.49	FBgn0029897	RpL17	Dana\GF21427
ZIND16G_00000626	2.31323	0	0	4.84705	2.79237	4.93246
ZIND16G_00000627	24.8216	6.80949	5.13322	14.7547	17.8503	10.698	FBgn0029896	CG3168	Dana\GF20843
ZIND16G_00000628	6.63095	9.2849	7.67661	9.61909	11.237	11.556	FBgn0030314	CG11696	Dana\GF20321
ZIND16G_00000630	15.0157	16.8282	18.4808	29.5066	26.242	32.5752	FBgn0041210	HDAC4	Dana\GF21406
ZIND16G_00000631	13.4682	12.6683	12.2695	17.1102	16.5139	11.4194	FBgn0028343	Ankle2	Dana\GF22608
ZIND16G_00000632	17.0557	19.4042	22.2135	20.618	17.4211	20.9814
ZIND16G_00000634	14.4272	13.2972	18.0369	21.6204	16.9747	23.559
ZIND16G_00000635	0	1.57904	1.30553	2.90823	0	0
ZIND16G_00000637	81.0002	72.8782	87.8775	71.5921	55.7062	86.6159	FBgn0031752	CG9044	Dana\GF15590
ZIND16G_00000638	76.736	43.9326	33.5287	56.0171	27.0919	26.7427	FBgn0001128	Gpdh1	Dana\Gpdh
ZIND16G_00000640	7.76415	8.2587	9.47037	8.16743	6.62924	9.08529	FBgn0043362	bchs	Dana\GF15587
ZIND16G_00000644	5.0551	0	0	0	0	0
ZIND16G_00000647	0.206884	0.47074	0.3892	1.95073	0.249736	0	FBgn0038082	Ugt37A2	Dana\GF15747
ZIND16G_00000648	1.64304	0.233659	0	2.3669	0	0	FBgn0038082	Ugt37A2	Dana\GF15747
ZIND16G_00000649	2.86639	3.91328	2.6962	2.40245	2.07607	4.27838			Dana\GF14512
ZIND16G_00000653	21.0509	23.4288	22.8142	32.8422	32.1783	31.5913	FBgn0265778	PDZ-GEF	Dana\GF14515
ZIND16G_00000654	6.82003	6.46591	8.9544	7.88951	7.2036	7.11965	FBgn0031799	Pez	Dana\GF15397
ZIND16G_00000655	4.98056	7.45572	9.3697	6.86585	6.0122	7.54579	FBgn0031799	Pez	Dana\GF15397
ZIND16G_00000656	42.0251	29.5835	27.4239	42.6531	33.4501	25.4828	FBgn0015623	Cpr	Dana\GF14516
ZIND16G_00000659	4.94158	1.60628	1.54939	1.72573	6.2492	2.50878	FBgn0031801	CG9498	Dana\GF21277
ZIND16G_00000664	12.2573	5.57803	1.9765	3.48563	0.845499	1.68018	FBgn0031811	CG13982	Dana\GF14520
ZIND16G_00000665	134.665	49.3615	26.3559	42.7603	10.3541	8.83993	FBgn0011722	Tig	Dana\GF15390
ZIND16G_00000666	10.2915	7.05513	8.93577	7.60282	4.77814	5.76743	FBgn0263278	Fic	Dana\GF14521
ZIND16G_00000667	59.9887	118.298	170.307	104.367	243.137	184.117	FBgn0031804	CG9500	Dana\GF13288
ZIND16G_00000668	19.7426	19.5524	24.5824	26.7849	29.3184	28.4684	FBgn0031813	Acox3	Dana\GF15389
ZIND16G_00000669	15.2604	17.7363	20.5504	64.9872	59.1071	78.0713	FBgn0031814	retm	Dana\GF15388
ZIND16G_00000671	17.4965	24.683	24.884	24.6366	32.4413	29.9954	FBgn0032974	CG3651	Dana\GF14522
ZIND16G_00000672	0.852503	0.969887	0	0	1.02909	0
ZIND16G_00000673	80.0464	70.3091	112.174	19.7994	9.04646	34.5069	FBgn0261802	CG42748	Dana\GF13900
ZIND16G_00000674	77.8363	72.5851	108.022	21.3896	13.8628	29.9289
ZIND16G_00000675	35.6005	34.8109	37.317	39.0045	40.4467	40.5601	FBgn0032979	Clamp	Dana\GF13861
ZIND16G_00000678	1.76344	0.626954	0.414684	0.11547	1.06435	0.117505			Dana\GF26571
ZIND16G_00000679	9.85823	16.8235	9.27291	12.48	7.43763	20.1447	FBgn0040010	CG17493	Dana\GF22746
ZIND16G_00000682	5.6727	5.21267	7.38815	6.62893	3.68722	5.58269	FBgn0041004	CG17715	Dana\GF24043
ZIND16G_00000683	91.9297	77.5533	87.1488	65.3822	68.3792	67.558	FBgn0058191	CG40191	Dana\GF22743
ZIND16G_00000684	14.9005	10.86	16.6438	14.8792	11.2418	14.1485	FBgn0262115	CG17683	Dana\GF22738
ZIND16G_00000685	13.1098	14.9149	13.2799	12.9425	10.3473	9.94509	FBgn0031217	Creld	Dana\GF14862
ZIND16G_00000687	25.3997	32.7318	40.9895	12.6118	14.2406	13.8607	FBgn0001301	kel	Dana\GF15084
ZIND16G_00000688	2.37405	1.80062	3.40281	4.97449	14.329	6.62901	FBgn0032666	CG5758	Dana\GF14816
ZIND16G_00000690	0	1.20328	0	0	2.55345	1.12761
ZIND16G_00000691	6.63694	1.51016	0	2.78136	0	0
ZIND16G_00000694	12.5649	4.765	2.40755	1.21889	0	0	FBgn0002939	ninaD	Dana\GF14812
ZIND16G_00000695	0.151847	0.345511	0.999819	0.159087	0.549899	1.29513	FBgn0000120	Arr1	Dana\GF14811
ZIND16G_00000697	2.37218	0	0	0	0	0
ZIND16G_00000700	0	1.30822	0	0	0	2.45189
ZIND16G_00000704	5.39591	7.08333	4.68511	16.0899	11.524	8.40796	FBgn0032656	CG5674	Dana\GF14805
ZIND16G_00000705	0.305217	0.694487	0.287095	0	1.47375	0.325406
ZIND16G_00000706	0.771075	0.877246	2.90117	1.61568	0	1.64415
ZIND16G_00000714	1.14656	0	0	0	1.38405	0
ZIND16G_00000715	1.23613	0	0	0	0	0
ZIND16G_00000716	0	1.11947	1.85112	0	0	0
ZIND16G_00000723	12.8091	13.5629	12.8837	12.2241	10.5634	13.2508	FBgn0038499	Brf	Dana\GF16885
ZIND16G_00000724	22.4473	21.1734	21.4984	25.228	33.1074	28.6314	FBgn0262871	lute	Dana\GF18143
ZIND16G_00000727	19.9204	24.5133	32.1216	16.1851	13.7409	34.6743
ZIND16G_00000728	4.54384	4.69953	5.98367	6.8378	6.98093	7.04638	FBgn0085432	pan	Dana\GF19332
ZIND16G_00000730	2532.82	2362.64	2733.91	3300.19	4648.58	4074.05	FBgn0017545	RpS3A	Dana\GF19047
ZIND16G_00000732	1.00364	0.57092	0.354021	0.788625	1.66586	0.267508	FBgn0039927	CG11155	Dana\GF15914
ZIND16G_00000733	1.63388	1.02237	0.845277	1.71178	2.46538	1.13227	FBgn0259216	RhoGAP102A
ZIND16G_00000735	0.493835	0	0	0.517382	0.596124	1.5795
ZIND16G_00000739	26.5528	24.5624	18.6738	16.6393	17.3744	19.8428	FBgn0038360	CG9590	Dana\GF18539
ZIND16G_00000740	14.7521	14.6366	19.2008	15.8149	17.3936	16.4594	FBgn0037657	hyx	Dana\GF16578
ZIND16G_00000742	1.19815	0.778931	0.966012	0.358652	0.413237	0.364972	FBgn0000492	Dr	Dana\GF23351
ZIND16G_00000743	59.7543	54.7679	63.3525	48.3684	53.7017	58.0214	FBgn0086361	alph	Dana\GF23353
ZIND16G_00000748	30.3168	30.8778	32.8621	26.6198	29.9742	33.5534	FBgn0025457	Bub3	Dana\GF22876
ZIND16G_00000749	1.40769	0.640608	3.17787	3.24459	1.01956	3.60193	FBgn0039681	CG7582	Dana\GF22875
ZIND16G_00000750	3.71951	2.57579	0.912696	2.372	1.3665	1.03449	FBgn0013972	Gycalpha99B	Dana\GF23359
ZIND16G_00000751	1455.64	847.889	530.433	527.708	281.706	263.396	FBgn0039682	Obp99c	Dana\Obp99c
ZIND16G_00000752	23.3913	22.152	21.265	21.3578	18.2985	13.3748	FBgn0039634	alpha-Man-Ib	Dana\GF18725
ZIND16G_00000753	4.56769	3.11797	4.01005	7.65677	6.61657	4.86981
ZIND16G_00000754	3.3933	2.75752	3.6478	4.06297	4.68133	6.71867
ZIND16G_00000756	10.8961	11.5199	11.4915	15.9127	17.5374	15.0197	FBgn0288875	Cul5	Dana\GF18726
ZIND16G_00000757	1.80772	3.92629	2.93703	3.09913	3.96756	3.32895	FBgn0039631	Sirt7	Dana\GF16275
ZIND16G_00000758	1.30548	2.4754	2.86527	4.10319	4.72768	3.71156	FBgn0039630	CG11843	Dana\GF16274
ZIND16G_00000760	0	0	1.05553	0	1.3546	0	FBgn0039628	CG11841	Dana\GF16272
ZIND16G_00000761	15.1526	10.4341	6.00122	7.93753	2.40673	1.27538	FBgn0039628	CG11841	Dana\GF16272
ZIND16G_00000762	15.0041	13.1905	17.9623	15.3622	13.9956	17.0872	FBgn0039627	CG11837	Dana\GF16271
ZIND16G_00000763	11.9553	16.8144	14.5217	34.4202	40.2269	29.4064	FBgn0003093	Pkc98E	Dana\GF16270
ZIND16G_00000764	12.4586	18.0129	15.3811	11.965	12.2194	16.3267	FBgn0265351	nac	Dana\GF16675
ZIND16G_00000765	17.8925	17.2244	11.6516	11.5358	12.9592	11.1521	FBgn0037566	mRpL1	Dana\GF18339
ZIND16G_00000768	28.1288	20.0012	31.4197	18.4188	12.7332	24.3664
ZIND16G_00000769	29.1527	31.8661	31.544	26.5502	20.2407	25.3929
ZIND16G_00000770	26.0893	22.292	28.2061	21.0954	19.0789	23.8909	FBgn0043884	mask	Dana\GF16118
ZIND16G_00000771	18.6096	18.2177	13.0267	17.6832	18.8073	15.6878
ZIND16G_00000772	7.93065	6.26061	10.8091	11.0219	10.3549	10.3533	FBgn0039169	Spps
ZIND16G_00000773	41.9818	36.0871	43.8768	47.1601	60.25	63.1594	FBgn0011725	twin	Dana\GF27456
ZIND16G_00000774	14.8995	18.7511	23.4408	9.53172	14.6432	14.6198	FBgn0039165	CG6204	Dana\GF16115
ZIND16G_00000775	2.10405	6.05481	6.63589	9.33618	10.1595	10.8202
ZIND16G_00000776	4.72657	3.94342	4.44594	4.62181	4.69127	2.79956	FBgn0266282	SMC6	Dana\GF18888
ZIND16G_00000778	10.4629	10.4823	13.8078	12.1071	17.5314	18.3142	FBgn0053193	sav	Dana\GF18269
ZIND16G_00000779	3.70936	8.79189	7.85051	21.6981	30.4732	25.7056	FBgn0039045	Ctns	Dana\GF18270
ZIND16G_00000780	1.07587	0.408003	0.168665	0.751446	1.51517	0.382344	FBgn0039043	CG17121	Dana\GF18272
ZIND16G_00000786	8.48154	8.98391	8.39061	4.74939	3.53047	4.67718	FBgn0263390	Nha2	Dana\GF18278
ZIND16G_00000789	47.743	60.8498	64.6618	74.2557	70.1093	83.9603	FBgn0039026	CG7029	Dana\GF16712
ZIND16G_00000790	18.713	24.4605	27.901	15.434	17.5426	23.3467	FBgn0039025	Usp12-46	Dana\GF16711
ZIND16G_00000792	0	0	0.445599	0	1.1437	1.01012
ZIND16G_00000793	23.3006	32.4344	24.7535	35.8994	40.0395	34.194	FBgn0086253	rumi	Dana\GF18286
ZIND16G_00000794	14.2806	13.4065	12.2115	15.6939	15.4303	16.1834	FBgn0042111	CG18766	Dana\GF18722
ZIND16G_00000795	22.7091	35.4494	42.7216	27.1118	21.0379	48.4224
ZIND16G_00000796	35.2501	39.5192	47.6574	52.5431	48.6304	62.2344	FBgn0083969	CG34133	Dana\GF18800
ZIND16G_00000797	4.50355	8.11245	7.76628	23.1982	20.3864	32.4097	FBgn0051038	CG31038	Dana\GF18801
ZIND16G_00000799	12.6998	9.77397	7.02692	1.56534	1.80357	1.19469	FBgn0039719	CG15515	Dana\GF18804
ZIND16G_00000804	11.5334	11.3027	12.8895	15.7921	16.8171	12.6615	FBgn0262127	kibra	Dana\GF18133
ZIND16G_00000805	10.4838	11.4686	18.2055	13.5184	15.5758	20.205	FBgn0262127	kibra	Dana\GF18133
ZIND16G_00000807	0.728206	1.32556	0.547976	1.37327	1.93389	1.08692	FBgn0010015	CanA1	Dana\GF22934
ZIND16G_00000808	15.1992	17.4373	10.0918	19.2692	13.8762	7.62565	FBgn0016123	Alp4	Dana\GF22935
ZIND16G_00000809	7.06827	9.82853	8.61856	8.77665	10.7444	9.76863	FBgn0038692	Polr2M	Dana\GF16542
ZIND16G_00000817	0	0.965724	1.59689	0	2.04934	0.904991
ZIND16G_00000819	2.83557	0.691286	0.38103	1.48539	0	0	FBgn0038700	CG3734	Dana\GF16546
ZIND16G_00000820	56.3611	20.0012	10.7002	24.9195	0.312089	1.92946	FBgn0038701	CG18493	Dana\GF16547
ZIND16G_00000823	5.97638	5.24111	7.26115	6.52223	4.80952	4.51327	FBgn0086613	Ino80	Dana\GF18461
ZIND16G_00000824	18.0428	25.8877	27.2409	18.7827	25.2482	25.4849	FBgn0038704	CG5316	Dana\GF16551
ZIND16G_00000828	7.3613	6.48644	6.38115	5.89764	4.61727	5.61685	FBgn0260003	Dys	Dana\GF16554
ZIND16G_00000832	1.14989	0	0	0	0	0
ZIND16G_00000833	3.12203	3.55191	6.167	4.25217	7.16055	2.66283	FBgn0260003	Dys	Dana\GF16554
ZIND16G_00000838	16.8607	1.262	1.87812	5.11346	0.267805	0	FBgn0038718	CG17752	Dana\GF16558
ZIND16G_00000839	32.6865	2.94136	0.694819	4.64339	0	0.98442	FBgn0038719	CG16727	Dana\GF16559
ZIND16G_00000840	543.429	601.975	594.488	471.535	582.372	529.972
ZIND16G_00000841	12.4248	12.0795	12.5371	3.23459	3.90868	5.94093	FBgn0038720	CG6231	Dana\GF18456
ZIND16G_00000842	41.6047	38.7741	42.0333	25.2604	17.9444	34.4996	FBgn0038721	subdued	Dana\GF18455
ZIND16G_00000843	525.248	567.975	602.374	395.585	550.459	531.032	FBgn0283536	Vha13	Dana\GF17364
ZIND16G_00000845	0.259981	1.18312	0.611363	0.953322	2.35374	0.277178	FBgn0039591	CG9988	Dana\GF17993
ZIND16G_00000846	9.00394	9.8459	11.1828	14.3331	15.4065	11.7431	FBgn0039590	CG10011	Dana\GF16435
ZIND16G_00000847	110.41	118.395	96.0026	114.392	98.8849	107.271	FBgn0001215	Hrb98DE	Dana\GF18582
ZIND16G_00000848	106.987	119.304	122.8	90.6769	92.2098	101.324	FBgn0086372	lap	Dana\GF17660
ZIND16G_00000852	2.04003	0	0	0	0.246259	0	FBgn0037483	CG14609	Dana\GF17662
ZIND16G_00000854	1.73009	0.178937	0.147943	0	0	0	FBgn0037485	CG14606	Dana\GF17316
ZIND16G_00000855	1.73112	2.29773	0.904633	1.00759	0.232188	0.615209	FBgn0037487	thw	Dana\GF17663
ZIND16G_00000856	11.8266	16.0315	10.1776	13.7086	12.7575	16.0964	FBgn0037489	CG1234	Dana\GF17313
ZIND16G_00000858	1.48956	0.753184	1.5568	2.25418	4.79494	2.64681	FBgn0001112	Gld	Dana\GF17310
ZIND16G_00000864	0	0	0	0	1.74907	0
ZIND16G_00000866	2.3314	4.4207	2.55848	1.62838	12.1954	0.828538	FBgn0051496	CG31496	Dana\GF17671
ZIND16G_00000868	24.9008	22.9231	23.4223	16.9274	22.4866	18.6443	FBgn0011774	Irbp	Dana\GF16859
ZIND16G_00000869	101.783	70.9415	30.2337	59.0429	33.6265	18.9617
ZIND16G_00000870	10.203	5.35747	5.16772	9.45607	7.10559	7.9492			Dana\GF27306
ZIND16G_00000871	6.63694	0	0	0	0	0
ZIND16G_00000875	21.1098	13.0182	11.8767	25.2167	33.8176	23.7681	FBgn0040256	Ugt35C1	Dana\GF16729
ZIND16G_00000877	1.16205	0.264411	0	0.730475	0	0.247782	FBgn0040259	Ugt302C1	Dana\GF16731
ZIND16G_00000878	114.662	76.8635	114.67	26.1247	48.6243	73.1658	FBgn0040259	Ugt302C1	Dana\GF16731
ZIND16G_00000879	3.25948	0	0.218997	0.975686	0	0	FBgn0026314	Ugt35B1	Dana\GF19938
ZIND16G_00000880	6.1198	0.63295	2.61657	2.04006	0.335792	2.07601	FBgn0026315	Ugt35A1	Dana\GF18260
ZIND16G_00000884	3.55984	1.66765	1.57576	2.41326	9.09997	2.23253	FBgn0261808	cu	Dana\GF16737
ZIND16G_00000885	108.586	98.5354	125.697	113.763	115.473	138.163	FBgn0038747	RhoGAP92B	Dana\GF17627
ZIND16G_00000886	42.3708	41.3185	38.4317	48.1961	70.1447	54.692	FBgn0038745	ClpX	Dana\GF17351
ZIND16G_00000887	11.9928	14.0989	13.9129	5.23525	2.41281	4.68821	FBgn0038744	CG4733	Dana\GF17626
ZIND16G_00000888	5.61253	5.83009	7.34511	2.30093	2.06198	3.12197	FBgn0038744	CG4733	Dana\GF17626
ZIND16G_00000889	10.74	13.5347	12.5113	37.8243	40.5891	36.2888	FBgn0014006	Ask1	Dana\GF17624
ZIND16G_00000890	109.093	110.721	101.14	105.25	97.5834	104.595	FBgn0040871	CG12479	Dana\GF19235
ZIND16G_00000893	13.1854	15.4421	12.0377	11.7826	11.2352	7.85568	FBgn0039271	CG11839	Dana\GF17885
ZIND16G_00000894	30.0971	29.3496	33.9369	21.7396	27.3048	27.9025	FBgn0053096	CG33096	Dana\GF17889
ZIND16G_00000895	138.192	129.226	117.245	111.971	91.8088	112.487	FBgn0011336	Stt3B	Dana\GF17105
ZIND16G_00000896	29.6972	30.7425	31.583	27.8898	33.9107	28.8091	FBgn0031868	Rat1	Dana\GF15434
ZIND16G_00000897	60.9802	59.3488	69.7113	47.3034	63.1884	55.4246	FBgn0039266	CG11791	Dana\GF17882
ZIND16G_00000901	6.81611	5.94522	6.41141	5.71289	6.3081	4.48129	FBgn0051108	TTLL5	Dana\GF17100
ZIND16G_00000902	6.95972	5.90897	7.719	7.18274	7.64896	7.75231	FBgn0051510	CG31510	Dana\GF17099
ZIND16G_00000903	40.2843	39.2839	35.5725	25.7168	25.5194	27.9231	FBgn0259152	Clbn	Dana\GF17891
ZIND16G_00000905	1.31634	0	0.154774	0	0	0	FBgn0083946	lobo	Dana\GF17094
ZIND16G_00000906	0.587759	0.334344	0.414646	0.923676	1.06425	0.626636	FBgn0022800	Cad96Ca	Dana\GF17093
ZIND16G_00000907	8.10053	6.79067	7.21854	10.2735	9.46963	7.36361	FBgn0039290	CG13654	Dana\GF17898
ZIND16G_00000908	20.5487	22.7936	19.3286	20.9902	32.2465	26.2894	FBgn0039291	CG13663	Dana\GF17092
ZIND16G_00000909	41.2521	36.5028	44.4076	21.6095	22.6852	15.3932	FBgn0010803	TrpRS	Dana\GF18421
ZIND16G_00000910	0.772959	3.29771	0.908831	1.21472	1.63286	0.618064	FBgn0037672	sage	Dana\GF18422
ZIND16G_00000911	363.937	419.852	512.653	343.615	514.131	491.877	FBgn0037671	ATP6AP2	Dana\GF16587
ZIND16G_00000912	4.94947	5.40573	5.21427	4.4595	7.2891	4.11594	FBgn0039696	Rnb	Dana\GF22864
ZIND16G_00000913	112.047	100.822	104.756	91.1848	103.15	87.9651	FBgn0039691	IntS11	Dana\GF23370
ZIND16G_00000914	24.7226	25.6449	23.5967	19.4261	25.0159	24.0322	FBgn0039689	CIA30	Dana\GF23368
ZIND16G_00000915	7.25801	9.70243	8.8752	12.7368	14.2373	13.7351	FBgn0027583	CG7601	Dana\GF22868
ZIND16G_00000916	2.35085	1.90033	2.61861	1.62036	1.64293	4.35313	FBgn0039688	Kul	Dana\GF23367
ZIND16G_00000917	82.7034	64.3781	35.8257	75.816	68.9643	63.2299	FBgn0024841	Pcd	Dana\GF23365
ZIND16G_00000919	0.562676	0.960229	0.529268	0.589506	1.35845	1.19979	FBgn0039683	dmrt99B	Dana\GF23361
ZIND16G_00000921	8.53002	10.7737	9.99545	11.436	10.8204	9.942	FBgn0051064	CG31064	Dana\GF18723
ZIND16G_00000922	0.541717	0.86283	1.52866	3.6323	3.40041	1.84815	FBgn0051068	CG31068	Dana\GF16277
ZIND16G_00000923	0	0.504515	0	0	1.60593	0	FBgn0039386	Sodq	Dana\GF16781
ZIND16G_00000924	17.5624	20.5614	21.3218	33.2693	30.5676	25.7999	FBgn0028717	Lnk	Dana\GF16779
ZIND16G_00000925	5.98472	7.78145	7.77391	10.5994	13.2447	6.38058	FBgn0039381	SppL	Dana\GF16778
ZIND16G_00000926	188.983	165.363	202.522	62.9503	64.5871	126.136	FBgn0027865	Tsp96F	Dana\GF18228
ZIND16G_00000928	11.6997	13.9445	16.2456	9.72823	10.7605	8.7117	FBgn0039379	CG5886	Dana\GF16776
ZIND16G_00000929	87.5551	89.7006	118.283	101.558	119.711	116.207	FBgn0038809	CG16953	Dana\GF18331
ZIND16G_00000930	152.068	168.042	172.425	130.921	194.381	165.556	FBgn0014029	Septin2	Dana\GF18330
ZIND16G_00000931	6.64809	5.04232	11.4645	9.28678	8.02514	5.90652	FBgn0038811	Pus1	Dana\GF18329
ZIND16G_00000932	11.7114	13.7511	12.499	15.8093	12.3248	11.5256	FBgn0023097	bon	Dana\GF16683
ZIND16G_00000933	0	0	0	1.24451	1.43392	0
ZIND16G_00000935	1.45001	1.31973	2.18226	2.43063	2.45049	2.78265	FBgn0038815	CG5466	Dana\GF16684
ZIND16G_00000936	16.374	20.3094	22.4658	26.9575	28.5338	26.5137	FBgn0001169	H	Dana\GF16685
ZIND16G_00000937	36.6337	38.4935	45.5318	40.2779	44.1224	45.8149	FBgn0015279	Pi3K92E	Dana\GF18327
ZIND16G_00000943	7.0485	4.81141	5.0388	4.13536	8.16814	5.71118	FBgn0038917	CG6678	Dana\GF18053
ZIND16G_00000944	1.51382	1.37781	1.85112	3.17201	2.19286	1.77535	FBgn0037664	CG8420	Dana\GF16583
ZIND16G_00000945	110.751	97.7863	91.4251	66.4884	68.984	60.1058	FBgn0037580	DppIII	Dana\GF18347
ZIND16G_00000946	3.15188	3.58588	2.96475	7.42989	5.70712	5.46059	FBgn0037773	CG5359	Dana\GF17142
ZIND16G_00000948	21.8097	20.6206	24.4491	25.3536	19.8355	25.0572	FBgn0261550	Orp8	Dana\GF23022
ZIND16G_00000950	5.83564	10.4073	7.56613	9.58394	11.0426	8.91207	FBgn0038672	CG6005	Dana\GF23007
ZIND16G_00000951	33.9577	31.716	34.7472	43.149	41.5454	51.3703	FBgn0039260	Smg6	Dana\GF18673
ZIND16G_00000953	21.2202	21.3294	19.5727	20.7211	24.8696	24.8203	FBgn0039254	Nmnat	Dana\GF16316
ZIND16G_00000954	26.0979	29.7884	33.2927	33.2396	29.9593	43.191	FBgn0029157	ssh	Dana\GF18676
ZIND16G_00000955	65.7842	71.9186	73.9639	73.5874	55.0082	81.0941	FBgn0020626	Osbp	Dana\GF18677
ZIND16G_00000956	20.156	17.517	19.2226	16.4244	21.9655	15.52	FBgn0039252	CG11771	Dana\GF16315
ZIND16G_00000957	25.0998	27.4014	27.5277	20.142	18.7594	17.7071	FBgn0037897	CG5270	Dana\GF16864
ZIND16G_00000959	10.5091	13.3908	8.6989	5.28488	6.08921	8.96335	FBgn0035141	Cypl	Dana\GF25039
ZIND16G_00000960	6.08556	13.847	15.7417	1.59393	0	1.62202
ZIND16G_00000961	32.6068	33.155	39.8721	30.3184	42.3129	36.2845	FBgn0037894	Ipo9	Dana\GF16860
ZIND16G_00000962	49.6571	44.3689	46.0253	27.1545	24.5619	25.8252	FBgn0264694	mgr	Dana\GF18161
ZIND16G_00000963	14.711	9.91796	8.71251	3.99581	5.26166	5.228	FBgn0037892	mRpL40	Dana\GF16858
ZIND16G_00000965	0	0	0	0	0	1.20838
ZIND16G_00000967	1.36088	0	0	0.475255	2.19035	0.48363
ZIND16G_00000969	117.498	117.961	110.369	82.2375	118.295	89.5777	FBgn0037891	CG5214	Dana\GF16855
ZIND16G_00000970	74.659	56.1292	87.8854	24.7007	26.3519	29.7908	FBgn0037890	CG17734	Dana\GF18164
ZIND16G_00000971	31.7976	28.9407	34.3961	23.3196	24.7576	23.0525	FBgn0263398	Uck	Dana\GF20736
ZIND16G_00000972	1.85249	1.54968	1.28125	1.59832	1.38119	1.21987	FBgn0259685	crb	Dana\GF20738
ZIND16G_00000973	23.1084	23.5839	20.4578	26.7025	18.0497	21.7384
ZIND16G_00000974	19.7781	21.3081	20.5769	41.1283	26.7687	29.2333	FBgn0039183	Dis3	Dana\GF20740
ZIND16G_00000975	1.15324	0	0	1.20823	0	1.22952
ZIND16G_00000978	13.9282	14.9259	15.4679	17.9815	23.1046	18.011	FBgn0039186	CG5746	Dana\GF20723
ZIND16G_00000979	26.1626	28.9076	28.7614	30.5685	38.21	34.0916	FBgn0039187	CG6454	Dana\GF20743
ZIND16G_00000980	0.399961	0.455033	0.376214	1.2571	0	0.426416
ZIND16G_00000981	10.3731	12.9816	11.3834	20.2864	25.0435	29.1227	FBgn0039189	CG18528	Dana\GF20720
ZIND16G_00000982	3.73171	0	0	0	0	0	FBgn0053340	CG33340	Dana\GF20746
ZIND16G_00000992	22.5005	24.2307	25.3651	19.6144	17.8309	18.4951	FBgn0039204	CG6607	Dana\GF20757
ZIND16G_00000993	137.781	146.151	166.897	137.477	166.205	153.078	FBgn0039207	Cftr	Dana\GF20707
ZIND16G_00000994	0.642145	0	1.20804	1.00915	5.42609	1.02693	FBgn0003312	sad	Dana\GF23168
ZIND16G_00000995	0.948589	0	1.78454	0	4.58029	0	FBgn0003312	sad	Dana\GF23168
ZIND16G_00000996	12.5343	6.29824	12.0848	19.6979	26.1002	38.4197	FBgn0039207	Cftr	Dana\GF20707
ZIND16G_00000997	2.05807	2.34145	1.35511	2.15621	4.96874	2.63304	FBgn0037960	mthl5	Dana\GF23058
ZIND16G_00000998	10.3775	11.5937	11.3443	13.3211	13.3171	13.4562	FBgn0051368	CG31368	Dana\GF23169
ZIND16G_00001000	2.49804	1.58623	2.02185	0.973823	1.75318	1.30067	FBgn0037963	Cad87A	Dana\GF23055
ZIND16G_00001004	1.24234	1.13072	1.16858	1.30158	1.49967	1.05961
ZIND16G_00001005	37.8252	50.3272	41.6097	44.3305	53.399	47.8457	FBgn0010438	mtSSB	Dana\GF23174
ZIND16G_00001006	15.8225	22.3916	19.965	17.3855	18.634	24.2749	FBgn0024491	Bin1	Dana\GF18851
ZIND16G_00001010	6.86654	4.464	5.30548	5.13853	5.0325	3.66036	FBgn0037368	CG1239	Dana\GF16344
ZIND16G_00001011	14.6726	14.6489	14.6464	12.235	15.1815	19.1548	FBgn0037369	CG2100	Dana\GF18651
ZIND16G_00001012	31.7372	32.1091	39.0462	25.5419	30.2246	26.4603	FBgn0283468	slmb	Dana\GF18514
ZIND16G_00001014	7.14417	3.85004	2.47579	2.36363	1.81557	0.80176	FBgn0038858	CG5793	Dana\GF16499
ZIND16G_00001015	3.92756	3.83002	3.95825	2.93917	3.38649	6.58012	FBgn0038860	Ice2	Dana\GF16500
ZIND16G_00001016	5.45094	6.70432	9.83887	7.25433	11.3816	8.6387	FBgn0028499	CG7985	Dana\GF18511
ZIND16G_00001017	12.1189	12.1331	13.2233	14.2204	15.2143	13.4373	FBgn0038578	MED17	Dana\GF18510
ZIND16G_00001018	31.2593	27.5866	32.7009	25.404	31.0337	23.6715	FBgn0039212	Syx18	Dana\GF20704
ZIND16G_00001019	5.19513	4.24554	5.29963	7.74263	4.50468	5.69478			Dana\GF20760
ZIND16G_00001020	2.55751	1.93977	3.20755	5.35891	4.11634	1.81778
ZIND16G_00001021	14.6504	14.022	20.7802	26.7998	44.0722	33.2224	FBgn0039209	REPTOR	Dana\GF20706
ZIND16G_00001022	10.8659	10.4602	10.6139	12.0408	23.9631	16.7086	FBgn0039350	jigr1	Dana\GF17699
ZIND16G_00001023	29.6771	21.7536	14.9879	17.5284	14.1854	14.4398	FBgn0039349	Ssadh	Dana\GF17265
ZIND16G_00001024	33.0627	30.6683	36.5631	26.5255	35.956	28.1045	FBgn0039348	Npl4	Dana\GF17266
ZIND16G_00001027	26.0398	25.6824	31.1017	36.9968	37.3132	36.6501	FBgn0011666	msi	Dana\GF17697
ZIND16G_00001028	7.89807	11.6599	8.22511	3.54628	5.22101	5.11243	FBgn0040212	Gnpat	Dana\GF17273
ZIND16G_00001029	6.96971	8.90317	7.70605	8.19878	8.56097	10.2987	FBgn0038300	Mau2	Dana\GF17837
ZIND16G_00001030	1648.86	1587.98	1881.69	1411.44	1946.89	2030.34	FBgn0028984	Spn88Ea	Dana\GF17157
ZIND16G_00001031	47.456	47.3628	59.6069	33.9398	59.687	63.4709	FBgn0260659	CG42542	Dana\GF17836
ZIND16G_00001032	55.5748	45.7466	60.8851	37.3323	43.0141	37.6416	FBgn0039304	Kdsr	Dana\GF17432
ZIND16G_00001037	30.3986	31.9904	28.5937	22.6917	23.8518	27.1428	FBgn0051472	sgll	Dana\GF16863
ZIND16G_00001038	6.00942	4.02169	4.82135	0.185175	0.426716	1.13063	FBgn0037521	CG2993	Dana\GF23083
ZIND16G_00001039	0.279351	1.27126	1.05106	0.878014	2.3605	2.97829	FBgn0037520	CG18268	Dana\GF19989
ZIND16G_00001040	4.48482	7.48345	8.43709	0.939734	0	0	FBgn0037519	CG3014	Dana\GF23084
ZIND16G_00001042	52.5082	67.7032	70.7931	118.145	175.665	97.0342	FBgn0037518	CG2641	Dana\GF17684
ZIND16G_00001043	6.28232	10.2105	13.2959	9.8728	5.6877	18.1799	FBgn0027584	CG4757	Dana\GF16733
ZIND16G_00001044	2.0829	0.215427	0.712447	0.198383	0.914305	0	FBgn0037517	CG10086	Dana\GF17683
ZIND16G_00001046	3.10713	4.89456	2.24819	3.50569	3.17369	3.82229	FBgn0042102	CG18745	Dana\GF17285
ZIND16G_00001047	13.8867	18.432	11.8748	30.6408	38.606	30.7321	FBgn0042104	CG18747	Dana\GF17286
ZIND16G_00001050	101.389	59.787	38.6851	24.5362	11.0324	7.00339	FBgn0037515	Sp7	Dana\GF17682
ZIND16G_00001054	101.128	89.5982	16.4993	390.232	48.1817	45.9891	FBgn0015570	alpha-Est2	Dana\GF17678
ZIND16G_00001055	7.55344	5.42747	7.47891	14.9942	9.11801	9.32459	FBgn0015571	alpha-Est3	Dana\GF17292
ZIND16G_00001057	8.17276	1.85962	3.075	6.84996	0	1.74267
ZIND16G_00001058	9.19911	6.27945	5.19175	7.71019	13.3255	7.84606
ZIND16G_00001059	0.164612	0	0.309676	1.55214	3.17933	1.2285	FBgn0015574	alpha-Est6	Dana\GF17297
ZIND16G_00001060	2.1794	4.95898	1.025	4.56664	1.31541	2.32356
ZIND16G_00001061	8.65104	13.2361	8.418	21.565	13.6839	10.8135	FBgn0015575	alpha-Est7	Dana\GF17298
ZIND16G_00001062	1.20292	0.912372	0.377167	0.420094	0.96806	4.91621	FBgn0015575	alpha-Est7	Dana\GF17298
ZIND16G_00001063	20.6292	9.51918	6.92044	29.3209	8.35879	9.84334	FBgn0015576	alpha-Est8	Dana\GF17300
ZIND16G_00001064	7.87775	4.81732	5.55751	2.99185	3.09059	3.14956	FBgn0015577	alpha-Est9	Dana\GF17302
ZIND16G_00001065	11.9528	13.5986	12.4728	26.6107	22.0938	48.385	FBgn0015569	alpha-Est10	Dana\GF17303
ZIND16G_00001067	2.67422	0.507073	1.0481	0.233478	0.538023	0.950368	FBgn0037502	wa-cup	Dana\GF17676
ZIND16G_00001068	149.303	79.7165	98.4793	54.417	31.9642	50.5984
ZIND16G_00001073	1.19145	0	0	0	0	0
ZIND16G_00001074	117.795	110.508	124.827	70.0747	89.4822	90.1589	FBgn0026777	Rad23	Dana\GF19257
ZIND16G_00001075	0	0	0	1.51803	0	0
ZIND16G_00001076	0.150633	0	0	0.157815	1.27284	0	FBgn0019650	toy	Dana\GF21877
ZIND16G_00001077	54.3066	60.9787	60.3047	54.7846	46.0926	51.8591	FBgn0025741	PlexA	Dana\GF21874
ZIND16G_00001078	1056.04	873.218	948.75	860.925	1022.07	860.137	FBgn0010217	ATPsynbeta	Dana\GF21882
ZIND16G_00001079	33.7131	33.6684	38.2751	37.6107	36.9412	36.7497	FBgn0264607	CaMKII	Dana\GF22825
ZIND16G_00001080	9.2585	13.0759	10.5106	11.5396	14.2594	12.2535	FBgn0011642	Zyx	Dana\GF21884
ZIND16G_00001081	988.492	539.315	278.357	856.19	362.157	476.654	FBgn0087002	apolpp	Dana\GF22827
ZIND16G_00001083	0	0	0	1.08204	0	0
ZIND16G_00001086	2.04822	1.74768	0.963302	2.14588	0.618117	0.545923
ZIND16G_00001087	48.8832	52.7725	55.5126	74.1669	75.3759	61.2465	FBgn0039936	Gyf	Dana\GF22673
ZIND16G_00001088	0.260752	0	0.245271	0	1.57382	0	FBgn0039937	fd102C	Dana\GF10343
ZIND16G_00001091	15.437	13.9811	11.6619	15.7037	10.8884	12.7534	FBgn0005666	bt	Dana\GF19006
ZIND16G_00001092	0.449629	0	0.211467	1.17767	1.89967	0.119842	FBgn0005558	ey	Dana\GF22818
ZIND16G_00001094	22.5918	27.416	31.4249	71.4373	125.779	65.2514	FBgn0026199	myo	Dana\GF19973
ZIND16G_00001095	14.4592	11.7501	10.6862	17.3127	17.4541	9.91
ZIND16G_00001096	9.75109	13.5017	10.8075	23.1247	21.443	14.7479	FBgn0039920	CG11360	Dana\GF20555
ZIND16G_00001097	25.4141	24.4887	22.896	22.2702	23.555	25.2363
ZIND16G_00001098	27.7022	30.4172	23.3305	28.6856	29.9407	32.6254
ZIND16G_00001099	1.30299	2.26262	1.80619	2.73025	4.38753	2.92459	FBgn0039908	Asator	Dana\GF22792
ZIND16G_00001100	1.14249	1.93113	2.64058	0.581382	0.630461	0.939643	FBgn0004607	zfh2	Dana\GF19021
ZIND16G_00001101	17.1333	19.4924	22.1522	35.9005	25.4955	28.4959	FBgn0026869	Tdg	Dana\GF22816
ZIND16G_00001102	32.1276	33.6986	31.3994	31.3608	37.4581	33.7514	FBgn0022361	Pur-alpha	Dana\GF22830
ZIND16G_00001103	90.0394	71.3579	77.9097	69.1468	85.2105	71.7633	FBgn0039909	ND-49	Dana\GF19015
ZIND16G_00001104	17.0917	17.6633	18.639	23.4	26.9614	27.3697	FBgn0040324	Ephrin	Dana\GF19736
ZIND16G_00001106	0.226164	0.0857685	0.141824	1.02678	0.728028	0.642997	FBgn0028996	onecut	Dana\GF20615
ZIND16G_00001107	17.6864	22.0522	21.2404	29.0595	19.6954	25.8143	FBgn0039907	lgs	Dana\GF23421
ZIND16G_00001108	26.4413	30.082	24.5397	26.2246	22.5555	19.5452	FBgn0035639	kri	Dana\GF23996
ZIND16G_00001109	84.3744	75.5074	90.3931	36.4119	31.9285	50.9672	FBgn0283472	S6k	Dana\GF10442
ZIND16G_00001112	28.291	28.2541	25.6479	27.6282	26.1155	23.8841	FBgn0086694	Bre1	Dana\GF10444
ZIND16G_00001113	22.3481	27.9678	29.1961	63.7373	78.8332	70.1553	FBgn0259173	corn	Dana\GF24790
ZIND16G_00001114	3.12369	3.91644	4.43732	7.41352	11.543	10.6026	FBgn0023001	melt	Dana\GF25012
ZIND16G_00001115	0	0	0	0	2.34066	0
ZIND16G_00001116	67.4321	27.3989	15.2908	16.4003	5.81425	4.49327	FBgn0010387	Acbp2	Dana\GF25011
ZIND16G_00001117	284.468	154.158	159.122	112.864	36.5741	22.4322	FBgn0035743	Acbp6	Dana\GF25009
ZIND16G_00001118	112.643	101.331	112.115	27.4452	28.46	83.7866	FBgn0053556	form3
ZIND16G_00001119	141.167	117.108	172.898	33.8933	24.8511	81.5232
ZIND16G_00001120	0	1.26058	1.04223	2.3217	1.33752	3.54391
ZIND16G_00001125	6.06889	7.15112	9.37834	8.40199	9.15745	6.00815	FBgn0037044	Pdss2	Dana\GF24292
ZIND16G_00001126	24.0329	25.3207	25.7726	23.2194	21.3349	24.0274	FBgn0035688	fmt	Dana\GF10914
ZIND16G_00001127	1.5604	5.32577	1.46775	4.90441	3.76722	4.15903	FBgn0085300	Cpr65Ay	Dana\GF10915
ZIND16G_00001129	14.772	0.933667	1.54388	0	0	0	FBgn0020639	Lcp65Af	Dana\GF10921
ZIND16G_00001131	2.3829	3.01223	1.24523	4.43826	4.47452	3.95191	FBgn0002440	l(3)mbn	Dana\GF10926
ZIND16G_00001133	1.76197	7.01602	2.48603	0.92299	1.06346	1.87851
ZIND16G_00001134	2.40707	4.56417	3.01887	5.04368	8.71696	5.13256	FBgn0035678	CG10469	Dana\GF10928
ZIND16G_00001137	15.7853	19.0152	16.5949	25.2934	19.055	14.8495	FBgn0035675	CG6610	Dana\GF23512
ZIND16G_00001138	11.0301	13.4143	10.4944	9.69643	9.33565	8.38045	FBgn0035110	thoc7	Dana\GF10568
ZIND16G_00001139	15.6582	15.4779	14.5675	16.2255	11.4649	13.4098	FBgn0027587	Prp4k	Dana\GF10569
ZIND16G_00001140	35.2857	24.2924	24.51	25.2142	29.4885	25.0798	FBgn0025592	Gk1	Dana\GF10570
ZIND16G_00001141	39.4357	46.2357	53.2346	51.4086	51.2381	61.622	FBgn0035107	mri	Dana\GF23868
ZIND16G_00001142	6.65192	6.42748	6.4284	7.5419	3.51989	6.21756
ZIND16G_00001145	23.8701	27.1568	17.6415	35.7261	14.4072	27.2667
ZIND16G_00001146	7.84286	7.09245	7.75551	6.95269	4.61231	10.9344	FBgn0025525	bab2	Dana\GF10078
ZIND16G_00001147	7.6437	2.17405	7.18987	4.00408	0	8.14929
ZIND16G_00001149	37.4819	36.4328	32.8604	24.4002	18.0104	27.158	FBgn0035181	CG9205	Dana\GF24427
ZIND16G_00001150	9.33729	6.76007	9.58134	5.33591	3.07401	6.33494
ZIND16G_00001151	146.391	122.755	152.053	68.8985	72.0165	85.3318	FBgn0024277	trio	Dana\GF10082
ZIND16G_00001152	164.951	122.072	156.663	26.8452	17.3986	20.4887	FBgn0024277	trio	Dana\GF10082
ZIND16G_00001153	182.198	141.827	151.837	19.256	33.7623	32.3749	FBgn0024277	trio	Dana\GF10082
ZIND16G_00001154	61.4863	49.1333	58.7995	33.2826	36.2275	31.8401	FBgn0035402	Usp5	Dana\GF10220
ZIND16G_00001155	26.2012	27.2042	25.1241	21.5873	31.3213	32.5447	FBgn0035401	Alg2	Dana\GF24268
ZIND16G_00001156	66.2096	57.627	73.9296	25.7228	32.3077	38.2029	FBgn0035400	CG11537	Dana\GF10221
ZIND16G_00001157	220.626	261.75	249.304	158.941	146.463	216.623	FBgn0026189	promL	Dana\GF10222
ZIND16G_00001159	2.32683	2.09572	1.45912	13.7125	8.89453	9.40614	FBgn0035398	Cht7	Dana\GF10225
ZIND16G_00001160	46.9258	42.3201	44.2128	56.2565	53.2638	56.1693	FBgn0035397	PAN3	Dana\GF24267
ZIND16G_00001161	4.51211	2.1778	1.67196	1.719	2.14568	3.49859	FBgn0035538	DopEcR	Dana\GF24735
ZIND16G_00001167	17.6172	10.6478	22.5265	22.4948	27.9121	30.815			Dana\GF10805
ZIND16G_00001168	407.369	392.819	245.114	456.441	577.517	375.06	FBgn0000261	Cat	Dana\GF23641
ZIND16G_00001169	163.186	168.407	188.242	105.699	152.399	119.758	FBgn0036816	Indy	Dana\GF10804
ZIND16G_00001172	25.898	24.9041	22.9103	26.4869	25.6798	26.9536	FBgn0036967	SCCRO4	Dana\GF10048
ZIND16G_00001174	39.8308	33.8562	32.5135	24.4624	8.28985	17.816	FBgn0003124	polo	Dana\GF10050
ZIND16G_00001175	139.558	140.107	164.795	102.219	145.677	145.027	FBgn0250791	alphaSnap	Dana\GF10051
ZIND16G_00001176	252.221	248.443	286.728	453.301	698.03	479.55	FBgn0036974	eRF1	Dana\GF10329
ZIND16G_00001177	3.58461	3.67036	2.19165	6.19662	2.37991	4.96822	FBgn0036975	CG5618	Dana\GF10330
ZIND16G_00001178	13.7327	14.9443	11.2325	12.8236	13.3338	13.3679	FBgn0024887	kin17	Dana\GF10331
ZIND16G_00001179	0	4.26566	0	3.92818	0	0
ZIND16G_00001182	0.492605	0	0.463357	1.03219	0	0
ZIND16G_00001184	0	1.31587	0	0	0	0
ZIND16G_00001185	1.70501	2.90966	1.87107	2.67946	3.77331	2.42371	FBgn0032084	CG13101	Dana\GF22137
ZIND16G_00001189	5.67545	2.93496	2.26481	3.06312	1.24564	0.916795	FBgn0032079	CG31886	Dana\GF22159
ZIND16G_00001191	9.28548	9.7189	8.21012	5.44781	7.622	8.31572	FBgn0038735	MICU3	Dana\GF17620
ZIND16G_00001192	28.1472	28.6925	33.6068	34.0503	30.5343	34.7304	FBgn0261984	Ire1	Dana\GF17356
ZIND16G_00001193	11.2928	10.7064	9.44204	9.20209	15.5252	10.0331	FBgn0038739	CG4686	Dana\GF17622
ZIND16G_00001194	34.7809	27.4248	18.0315	13.5896	4.57265	8.93383	FBgn0003525	stg	Dana\GF22894
ZIND16G_00001195	1.23789	0.640153	0.846829	1.17901	2.17352	0	FBgn0263236	SP1029	Dana\GF22895
ZIND16G_00001196	11.6461	15.7339	14.9865	17.7937	16.4014	17.1587	FBgn0028476	Usp1	Dana\GF16609
ZIND16G_00001197	1844.3	1710.32	1758.58	2592.49	3637.12	2644.73	FBgn0029176	eEF1gamma	Dana\GF18406
ZIND16G_00001198	61.6112	50.7932	55.4334	29.0002	17.7848	22.3715	FBgn0062442	Cisd2	Dana\GF16608
ZIND16G_00001199	8.23533	10.4271	10.1203	12.8028	11.2239	10.621	FBgn0039654	Brd8	Dana\GF18407
ZIND16G_00001201	6.39033	9.4513	3.00546	5.35603	6.94259	4.76911	FBgn0039650	Mesh1	Dana\GF18409
ZIND16G_00001203	25.4885	6.50597	5.99378	24.8209	7.10031	4.00648	FBgn0039647	jus	Dana\GF18410
ZIND16G_00001204	1.29905	0	0.305481	0.340248	0.392033	0	FBgn0039645	CG11898	Dana\GF16604
ZIND16G_00001206	8.47727	8.12571	8.35067	3.77638	6.1238	5.47973			Dana\GF16603
ZIND16G_00001207	1.25975	0	0	1.31982	0	1.34308
ZIND16G_00001208	144.192	133.355	134.156	92.6782	82.8012	88.6259	FBgn0028692	Rpn2	Dana\GF16602
ZIND16G_00001209	225.124	251.352	265.768	269.088	345.469	304.342	FBgn0004103	Pp1-87B	Dana\GF17044
ZIND16G_00001210	25.8376	25.8958	20.2529	15.7906	19.3078	17.0527	FBgn0038046	CG5641	Dana\GF17043
ZIND16G_00001211	184.782	187.018	214.442	87.1586	90.7676	107.457	FBgn0086134	Prosalpha2	Dana\GF17957
ZIND16G_00001212	2.42345	1.53175	1.77299	0.564224	0	0	FBgn0039495	CG5909	Dana\GF23282
ZIND16G_00001213	57.673	65.6141	43.6349	48.6011	68.1056	66.1662	FBgn0085322	CG34293	Dana\GF27714
ZIND16G_00001214	9.26514	10.7959	12.2292	19.5704	13.9803	16.2509	FBgn0004197	Ser	Dana\GF22944
ZIND16G_00001216	4.35553	3.60382	2.97958	3.73354	2.38987	2.95504	FBgn0037634	hng2	Dana\GF18193
ZIND16G_00001217	192.825	202.954	199.008	162.744	199.477	182.38	FBgn0037632	CCT7	Dana\GF18192
ZIND16G_00001218	4.89038	3.33825	2.89144	6.00188	3.71067	4.17108	FBgn0037633	CG9839	Dana\GF16829
ZIND16G_00001219	46.919	32.7403	25.7907	46.3084	31.6	17.6402	FBgn0261015	Pif1A	Dana\GF16831
ZIND16G_00001222	1.5934	0	0	0	0	0	FBgn0038423	CG10317	Dana\GF16519
ZIND16G_00001224	0	0	0	0.807448	1.39551	0.205419	FBgn0039620	wat	Dana\GF18729
ZIND16G_00001228	7.27515	5.92804	8.41528	11.3301	10.1469	9.74785	FBgn0003862	trx	Dana\GF23177
ZIND16G_00001229	8.69064	9.15875	9.37933	11.0219	9.49691	10.6309
ZIND16G_00001231	4.06631	3.59816	3.1874	3.55017	2.99969	5.05782	FBgn0027083	MetRS-m	Dana\GF18774
ZIND16G_00001232	0.521849	0	0	1.6402	5.03953	1.11273	FBgn0262983	CG43291
ZIND16G_00001234	7.11076	4.85392	4.58645	3.61848	2.20722	1.94943	FBgn0051326	CG31326	Dana\GF26331
ZIND16G_00001235	10.1253	7.67965	5.71447	15.5585	30.9639	11.5147	FBgn0038211	CG9649	Dana\GF26331
ZIND16G_00001236	10.1799	3.86053	4.55975	9.64955	24.577	7.75231	FBgn0038211	CG9649	Dana\GF26331
ZIND16G_00001245	38.0666	42.602	37.3632	39.4482	45.9515	43.3416	FBgn0262955	Polr2B	Dana\GF16238
ZIND16G_00001246	82.0977	83.4957	80.4409	54.0835	54.0561	52.3842	FBgn0038206	twf	Dana\GF16237
ZIND16G_00001247	59.2268	67.9056	67.8338	58.8358	76.8661	70.5057	FBgn0020510	Abi	Dana\GF18788
ZIND16G_00001250	21.0933	18.9158	16.3396	11.6995	16.4757	15.8742	FBgn0037255	Fip1	Dana\GF16660
ZIND16G_00001254	34.6187	31.4761	32.5633	29.2831	26.8891	31.6143	FBgn0037261	CG9775
ZIND16G_00001255	3.17862	2.20996	2.15937	1.66509	5.11602	2.63579	FBgn0038524	sll	Dana\GF17812
ZIND16G_00001256	0.600245	1.36579	1.12921	1.8866	0	1.2799
ZIND16G_00001258	289.845	281.168	437.93	8.8019	69.3002	101.513	FBgn0038530	AttD	Dana\GF17819
ZIND16G_00001262	4.82108	5.83877	4.53483	5.70269	7.79087	4.72545	FBgn0038532	CG14322
ZIND16G_00001263	6.56677	6.48794	8.12747	11.044	9.59581	9.58049	FBgn0000063	Mps1	Dana\GF17824
ZIND16G_00001264	130.913	138.288	121.882	107.264	111.392	112.798	FBgn0038535	alt	Dana\GF17176
ZIND16G_00001265	7.27856	5.09585	5.79311	4.1061	4.73103	3.28307	FBgn0037667	CG16734	Dana\GF16585
ZIND16G_00001266	389.604	397.568	439.814	408.18	462.799	464.81	FBgn0028662	VhaPPA1-1	Dana\GF17169
ZIND16G_00001271	1517.2	1466.8	1701.2	2123.64	2927.53	2360.09	FBgn0039300	RpS27	Dana\GF17433
ZIND16G_00001272	2.16548	3.01113	2.9422	3.27706	2.90447	1.79567	FBgn0037921	Zaf1	Dana\GF16633
ZIND16G_00001273	3.94716	4.49065	6.0996	5.02151	4.08407	4.50883	FBgn0037922	CG14711	Dana\GF18382
ZIND16G_00001274	3.0823	4.96784	4.83215	3.76748	2.79056	4.10772	FBgn0042205	CG18764	Dana\GF18383
ZIND16G_00001275	15.0189	24.8536	26.2361	57.6268	51.5639	55.731	FBgn0037877	CG6689	Dana\GF18255
ZIND16G_00001276	11.9867	17.1258	21.7634	6.1331	8.41254	15.7516			Dana\GF18168
ZIND16G_00001277	5.28028	4.4402	4.10298	3.60786	2.7713	5.38477
ZIND16G_00001278	2.71864	6.18594	7.67166	3.56033	7.38395	4.34769	FBgn0038551	Odj	Dana\GF18166
ZIND16G_00001279	4.87011	4.92506	6.61694	2.2677	1.95963	5.19225
ZIND16G_00001280	3.41547	4.46142	3.80762	3.44579	4.73373	4.18084
ZIND16G_00001282	23.7158	16.2906	14.9419	6.09445	2.43069	3.33946	FBgn0031148	Cbs	Dana\GF21711
ZIND16G_00001283	16.7729	19.3096	16.6223	19.5601	18.4394	19.3726	FBgn0040283	SMC1	Dana\GF23004
ZIND16G_00001284	64.4748	49.5625	67.2031	45.6413	54.6911	39.0143
ZIND16G_00001285	2.16154	0.819722	0.677733	2.2646	0	0
ZIND16G_00001286	2.73457	0.946857	0.447341	3.48778	0.287043	0.760551	FBgn0039152	Root	Dana\GF16104
ZIND16G_00001287	4.00271	1.87511	0.885894	4.9336	1.42112	0.753082	FBgn0039152	Root	Dana\GF16104
ZIND16G_00001288	6.47198	7.36313	4.92815	4.52039	5.76641	5.58577	FBgn0039153	GatB	Dana\GF18896
ZIND16G_00001289	23.8271	23.4447	24.2296	27.3246	29.5398	23.515	FBgn0026317	Tsc1	Dana\GF16105
ZIND16G_00001290	47.3218	50.8257	54.6804	29.9318	39.5472	48.6878	FBgn0266673	Sec10	Dana\GF16106
ZIND16G_00001291	9.65906	6.27945	5.19175	12.5291	4.99705	5.88454	FBgn0039155	Kal1	Dana\GF16108
ZIND16G_00001292	23.3092	23.1735	22.931	22.6283	20.4576	19.3222	FBgn0039157	Myo95E	Dana\GF18892
ZIND16G_00001293	13.8284	16.3152	13.0074	12.3415	16.2806	12.5589	FBgn0286828	dind	Dana\GF18100
ZIND16G_00001294	15.5216	16.2024	17.4599	17.4353	13.7145	11.9421	FBgn0038638	CG7702	Dana\GF16916
ZIND16G_00001295	44.0849	45.5955	50.5148	38.2092	31.9298	38.8825	FBgn0044871	Gos28	Dana\GF16913
ZIND16G_00001297	13.9502	17.7505	15.1938	12.3077	15.5103	15.2643	FBgn0261065	Cpsf73	Dana\GF18101
ZIND16G_00001298	24.6766	23.4651	29.4473	27.3967	20.0068	29.8428
ZIND16G_00001299	24.5168	25.5272	27.706	24.5967	20.3924	23.9218	FBgn0051224	CG31224	Dana\GF18102
ZIND16G_00001305	11.3423	21.5067	17.3369	12.3782	13.6916	15.1156	FBgn0038627	CG7694	Dana\GF16908
ZIND16G_00001307	78.7052	66.3848	88.0728	31.988	23.7519	50.636	FBgn0038626	CG7691
ZIND16G_00001309	24.7112	18.326	25.8266	31.8344	43.5292	32.9809	FBgn0004652	fru	Dana\fru
ZIND16G_00001310	0.736157	1.11669	1.3849	1.54252	1.18485	0.784849	FBgn0038621	CG10864	Dana\GF18109
ZIND16G_00001311	12.7395	15.943	17.3755	12.0122	10.7648	22.4105	FBgn0051122	CG31122	Dana\GF18110
ZIND16G_00001312	70.565	82.5427	76.6588	117.663	115.175	132.452	FBgn0264751	Vti1b	Dana\GF16902
ZIND16G_00001313	334.519	372.129	464.173	636.986	972.598	651.522	FBgn0028670	Vha100-2	Dana\GF18112
ZIND16G_00001314	2.4636	0.175176	0.434499	0.161317	0.743473	0.328319	FBgn0038613	Vha100-4	Dana\GF18113
ZIND16G_00001315	5.76355	4.48647	4.28001	3.81371	4.02795	2.91068	FBgn0038610	CG7675	Dana\GF18115
ZIND16G_00001316	0	0	0	0	1.313	0.38655	FBgn0004618	gl	Dana\GF18117
ZIND16G_00001317	6.54237	7.63405	7.57406	4.21804	8.30251	7.6905	FBgn0038609	Nup43	Dana\GF16901
ZIND16G_00001318	12.5422	15.7327	13.6125	4.38008	2.71745	6.85733	FBgn0038608	WRNexo	Dana\GF18118
ZIND16G_00001319	2.67828	0.234389	0.193789	0.215845	0	0	FBgn0038607	hmw
ZIND16G_00001321	6.65892	4.39886	1.91948	8.88933	2.20403	1.9466	FBgn0038603	PKD	Dana\GF18121
ZIND16G_00001322	6.16638	8.83426	7.73367	5.02475	4.41104	5.1133	FBgn0038601	Polr1E	Dana\GF18123
ZIND16G_00001323	25.5635	24.4913	29.108	25.1379	28.9637	27.4935	FBgn0038272	Dph2	Dana\GF18124
ZIND16G_00001324	2.61249	4.3709	2.45738	4.50809	3.15362	2.29377	FBgn0038268	CG3631	Dana\GF16895
ZIND16G_00001325	15.1516	13.9482	16.9719	20.8423	14.5203	22.6893	FBgn0037760	FBXO11	Dana\GF17149
ZIND16G_00001326	34.2034	32.7572	26.5379	23.0797	15.8621	21.6322	FBgn0010173	RPA1	Dana\GF23244
ZIND16G_00001327	3.19001	5.44388	7.50152	1.67106	1.92539	6.80203
ZIND16G_00001330	4.36465	1.84437	2.346	1.17585	0.903207	1.19657	FBgn0001217	Hsc70-2	Dana\GF17572
ZIND16G_00001331	113.524	140.255	144.881	135.973	124.549	153.183	FBgn0038421	CG17931	Dana\GF16522
ZIND16G_00001332	2.49408	0.85125	1.6422	0.261301	0.903207	0	FBgn0038419	CG14879	Dana\GF16524
ZIND16G_00001333	2.27269	1.29281	1.92398	2.50011	2.19475	2.30186	FBgn0038418	pad	Dana\GF18492
ZIND16G_00001336	3.03375	3.34013	2.76157	1.74299	1.772	3.54742	FBgn0040271	Sulf1	Dana\GF16526
ZIND16G_00001337	1.88005	2.13891	2.1221	0.787876	1.58863	0.40088	FBgn0038412	Zip89B	Dana\GF18487
ZIND16G_00001338	50.713	49.8947	55.2268	46.6955	57.4236	48.1276	FBgn0250823	gish	Dana\GF18486
ZIND16G_00001339	7.35245	8.36482	8.29908	3.08121	5.32523	4.70326
ZIND16G_00001340	14.9156	7.46652	8.418	13.1265	7.20205	7.63304
ZIND16G_00001341	5.75624	5.93488	6.76809	6.03071	8.90283	4.41096	FBgn0020407	asun	Dana\GF16409
ZIND16G_00001342	28.9352	24.5927	22.094	21.2204	27.1211	23.9534	FBgn0287225	bor	Dana\GF16528
ZIND16G_00001343	6.93273	10.1408	9.12955	8.71595	11.4771	10.3478	FBgn0260741	CG3281	Dana\GF18483
ZIND16G_00001344	18.8363	21.4299	14.7649	44.4024	45.4758	18.4087
ZIND16G_00001345	22.1144	16.2318	19.7948	33.6321	46.9315	28.1404	FBgn0051211	CG31211	Dana\GF16529
ZIND16G_00001346	30.8529	40.9949	38.9835	77.6741	97.5559	69.1012	FBgn0260743	GC1	Dana\GF23042
ZIND16G_00001347	58.5567	64.4081	77.9347	89.6049	102.362	113.721	FBgn0260744	Tango9	Dana\GF23188
ZIND16G_00001348	0	0	0	0	1.5063	0
ZIND16G_00001349	43.4543	33.4431	24.9453	25.7759	21.5992	12.9447	FBgn0037973	CG18547	Dana\GF23185
ZIND16G_00001350	66.6917	83.1837	25.6108	38.4615	26.9584	12.3941	FBgn0037975	CG3397	Dana\GF17755
ZIND16G_00001351	3.33807	0	0	8.74309	0	0
ZIND16G_00001353	1.53915	0	0	0	0	0
ZIND16G_00001354	77.3925	79.3527	87.6265	64.0653	57.0919	86.5862	FBgn0039219	CG13630	Dana\GF17756
ZIND16G_00001355	20.8672	13.4337	6.70234	18.023	8.84706	4.23245	FBgn0004885	tok	Dana\GF17224
ZIND16G_00001357	6.92873	4.97111	5.46047	3.98923	2.33586	3.66024	FBgn0000140	asp	Dana\GF23045
ZIND16G_00001359	24.5778	15.8146	22.0763	11.8195	7.05239	11.5983	FBgn0037814	CG6325	Dana\GF17524
ZIND16G_00001360	1.12057	2.54973	3.16212	27.002	68.9866	21.5044
ZIND16G_00001361	0	1.43549	3.56053	24.4556	31.2238	13.4522
ZIND16G_00001362	25.0813	16.6856	81.9726	924.156	1019.14	899.878
ZIND16G_00001363	28.2424	28.306	31.1512	53.0137	34.9041	43.5526	FBgn0259938	cwo	Dana\GF17529
ZIND16G_00001364	1.95751	3.05187	2.72783	3.64595	3.93829	2.16428	FBgn0020379	Rfx	Dana\GF17463
ZIND16G_00001365	11.7257	8.43972	9.90401	10.5298	5.77732	5.10255	FBgn0015396	jumu	Dana\GF17528
ZIND16G_00001366	35.7747	33.1599	32.6915	23.9484	9.43708	19.9312	FBgn0037810	sle
ZIND16G_00001367	2.81538	0.800761	0.993084	2.58092	1.69927	2.2512	FBgn0037809	CG12818	Dana\GF17525
ZIND16G_00001368	23.8375	20.4975	23.0384	14.6518	13.6575	14.3996	FBgn0266717	Bruce	Dana\GF17464
ZIND16G_00001369	2.2622	1.28684	2.27987	2.37006	1.95055	1.55046	FBgn0262617	Nuak	Dana\GF17461
ZIND16G_00001370	3.86807	1.6213	1.72346	1.91961	0.983007	1.51934
ZIND16G_00001371	0	0	0	2.00204	0	0
ZIND16G_00001372	30.0579	27.9044	29.6303	26.4525	30.4784	38.1989	FBgn0040078	pont	Dana\GF17460
ZIND16G_00001373	29.3481	15.2429	5.88119	11.0958	4.31286	2.31269	FBgn0037801	CG3999	Dana\GF17458
ZIND16G_00001376	4.66052	0	0	0	0	0	FBgn0083943	CG34107	Dana\GF17456
ZIND16G_00001377	1.05624	0	0	0	0	0	FBgn0037798	CG12817	Dana\GF17532
ZIND16G_00001379	32.609	28.3888	54.9445	17.8246	19.1683	59.8578	FBgn0025879	Timp	Dana\GF17533
ZIND16G_00001381	0.243422	1.93858	0	1.78521	1.17537	1.03809	FBgn0037796	CG12814	Dana\GF17534
ZIND16G_00001382	22.0277	17.0627	27.9938	10.3115	17.2555	23.9844	FBgn0040238	Best1	Dana\GF17535
ZIND16G_00001383	16.4676	18.4785	22.7044	21.7433	20.9679	24.291	FBgn0039229	Saf-B	Dana\GF16243
ZIND16G_00001384	12.9088	5.24507	13.8769	4.8301	3.33913	10.8135
ZIND16G_00001385	9.62128	8.88076	6.65945	11.2212	9.86108	12.3866	FBgn0027617	CG5808	Dana\GF18772
ZIND16G_00001386	3.49711	3.97863	5.11695	4.07095	3.51789	1.24281	FBgn0027539	lili	Dana\GF18773
ZIND16G_00001388	7.20912	8.20177	8.55007	9.85157	14.567	16.2074	FBgn0037540	Pbp95	Dana\GF18154
ZIND16G_00001389	20.372	20.731	23.1062	15.374	14.3398	20.3442	FBgn0037541	CG2747	Dana\GF16869
ZIND16G_00001390	10.3617	12.9931	11.8808	8.47863	7.85174	9.4344	FBgn0288846	unc-45	Dana\GF17806
ZIND16G_00001395	0.552975	1.04853	0.520143	0.579342	1.55753	0.589551	FBgn0261555	CG42673	Dana\GF25140
ZIND16G_00001396	0	0.620727	0	1.71485	0	0
ZIND16G_00001398	0	0	2.29676	2.55816	8.84251	7.80974
ZIND16G_00001399	292.394	332.654	326.712	430.08	450.479	384.241	FBgn0267348	LanB2	Dana\GF25144
ZIND16G_00001400	11.2441	13.7763	11.9325	16.009	14.2692	14.1395	FBgn0036020	Cyp40	Dana\GF25145
ZIND16G_00001401	43.5904	51.1483	50.6499	39.5797	36.9368	46.6559
ZIND16G_00001403	30.5246	30.7895	31.3023	23.9851	26.6858	30.1113	FBgn0016081	fry	Dana\GF24650
ZIND16G_00001404	18.4595	9.00055	12.4025	19.3397	6.36661	22.492
ZIND16G_00001405	4.19367	4.35012	4.52477	2.84294	4.02008	3.28754	FBgn0087040	alphaTub67C	Dana\GF25153
ZIND16G_00001406	77.5569	60.7082	73.9681	43.4567	41.9862	38.6947	FBgn0036030	Prps	Dana\GF24649
ZIND16G_00001407	143.841	135.362	189.17	86.0473	91.3726	141.995	FBgn0015321	Ubc4	Dana\GF25155
ZIND16G_00001408	3.64635	1.53645	2.4136	0.565958	0.326047	0.431948	FBgn0036031	CG6761	Dana\GF24648
ZIND16G_00001409	2145.08	2069.97	2382.06	2916.76	3916.79	3395.73	FBgn0005533	RpS17	Dana\GF25156
ZIND16G_00001410	56.645	59.8879	74.6304	63.742	79.1989	76.6589	FBgn0015296	Shc	Dana\GF24647
ZIND16G_00001411	1.69043	3.84639	1.59007	0	0	1.80225
ZIND16G_00001412	3.35724	4.71821	3.34366	8.27604	8.58205	6.52696	FBgn0035986	CG4022	Dana\GF23735
ZIND16G_00001413	9.37929	6.49524	12.2747	19.2258	16.2447	29.5643	FBgn0035985	Cpr67B	Dana\GF10693
ZIND16G_00001418	101.379	93.9558	103.6	80.6818	95.9413	92.7168	FBgn0010352	Ogdh	Dana\GF23946
ZIND16G_00001419	8.74706	9.95147	20.1122	30.5471	26.9838	29.0131
ZIND16G_00001420	49.4452	53.7717	73.8679	88.3695	94.7969	80.624
ZIND16G_00001422	72.4863	89.2972	106.98	127.076	117.16	132.752	FBgn0261547	Exn	Dana\GF23948
ZIND16G_00001423	9.16278	13.6228	21.0572	16.9085	11.4378	12.4331	FBgn0036684	CG3764	Dana\GF10491
ZIND16G_00001424	44.9538	53.5267	47.2862	45.4092	49.9863	46.2095	FBgn0036685	CG6664	Dana\GF10490
ZIND16G_00001425	15.2139	17.3087	13.7902	17.0986	12.3548	11.2067	FBgn0036686	CG7728	Dana\GF23950
ZIND16G_00001426	1.8145	3.49351	1.83806	3.65581	3.70674	3.72023	FBgn0036688	Fit2	Dana\GF10099
ZIND16G_00001427	70.7374	58.6758	83.2274	32.7176	48.8348	54.4813	FBgn0035432	ZnT63C	Dana\GF10205
ZIND16G_00001428	28.1415	31.6566	32.7165	7.28801	14.1226	12.8102	FBgn0035868	CG7194	Dana\GF23564
ZIND16G_00001429	6.34427	5.9134	3.95443	3.924	1.19951	3.25972	FBgn0040290	RecQ4	Dana\GF26759
ZIND16G_00001430	80.6915	73.836	81.5161	55.2833	59.2801	59.7479	FBgn0020392	Nmt	Dana\GF24703
ZIND16G_00001431	35.1858	31.135	31.5207	37.595	42.1369	38.5552	FBgn0052068	Adi1	Dana\GF10605
ZIND16G_00001433	0	1.22623	1.01383	0	0	0
ZIND16G_00001434	9.19618	10.7491	11.731	12.1423	13.8382	17.1914	FBgn0035959	CG4911	Dana\GF23509
ZIND16G_00001435	76.8202	39.1805	40.0253	79.5321	53.6258	20.0217	FBgn0023479	teq	Dana\GF10854
ZIND16G_00001436	24.865	20.2987	22.1389	12.727	3.43687	7.28509	FBgn0043806	CG32032	Dana\GF10855
ZIND16G_00001437	5.46544	3.88625	4.81963	4.29453	3.29876	3.27766	FBgn0011206	bol	Dana\GF23585
ZIND16G_00001438	0	1.15688	0	1.06535	1.2275	1.08413
ZIND16G_00001439	29.8448	32.8763	39.4356	21.8378	29.4503	32.8289	FBgn0036643	Syx8	Dana\GF10519
ZIND16G_00001440	186.821	147.303	160.625	133.512	156.601	129.344	FBgn0250814	UQCR-C2	Dana\GF23920
ZIND16G_00001441	12.9339	17.1673	8.11064	10.163	2.60216	8.04381
ZIND16G_00001442	4.07009	1.44703	2.15349	3.46463	3.07071	1.08482	FBgn0026061	Mipp1	Dana\GF10522
ZIND16G_00001446	2.45255	0.398607	0	0.367071	0	0	FBgn0003515	st	Dana\GF23914
ZIND16G_00001447	19.5607	10.921	13.2884	42.5049	44.164	38.2334	FBgn0260388	CG42514	Dana\GF10526
ZIND16G_00001449	9.34717	10.1719	10.1939	8.23168	10.3021	7.36576	FBgn0053158	CG33158	Dana\GF23913
ZIND16G_00001450	67.6676	57.6768	56.896	51.062	60.6719	50.338	FBgn0027080	TyrRS	Dana\GF10209
ZIND16G_00001451	4.40913	3.58302	3.55486	3.95945	2.28103	2.01461	FBgn0036629	GluRS-m	Dana\GF10210
ZIND16G_00001452	4.91992	4.47788	7.40449	5.15451	0	0	FBgn0036629	GluRS-m	Dana\GF10210
ZIND16G_00001453	121.532	156.07	165.68	174.42	220.661	209.443	FBgn0028399	Serinc	Dana\GF24277
ZIND16G_00001454	95.6969	160.355	157.221	151.524	201.766	190.896	FBgn0014163	fax	Dana\GF10211
ZIND16G_00001455	6.27875	13.4929	20.999	15.349	26.9486	22.3135
ZIND16G_00001458	10.0964	13.1275	11.7016	14.1667	11.3171	12.6864
ZIND16G_00001459	29.1149	12.2787	15.1097	19.4589	10.3013	13.6472	FBgn0036623	Agpat3	Dana\GF10214
ZIND16G_00001460	79.5423	74.8415	81.6948	89.8666	79.6691	99.2431	FBgn0036623	Agpat3	Dana\GF10214
ZIND16G_00001461	55.228	42.2283	54.3102	25.1734	24.6757	34.9845	FBgn0036621	roq	Dana\GF24386
ZIND16G_00001462	14.0455	22.297	24.2725	22.9284	52.0474	36.2176	FBgn0036620	CG4842	Dana\GF10118
ZIND16G_00001463	20.3092	30.9261	24.6875	28.8066	24.8931	27.6487	FBgn0039904	Hcf	Dana\GF19570
ZIND16G_00001464	363.369	408.138	439.64	330.737	394.067	409.928	FBgn0259214	PMCA	Dana\GF21692
ZIND16G_00001465	28.6462	34.3241	32.1051	16.6024	18.3935	20.469	FBgn0039902	Zip102B	Dana\GF23384
ZIND16G_00001466	43.7757	47.1598	48.4328	38.56	43.5311	38.9422
ZIND16G_00001468	242.545	226.809	211.14	161.214	123.574	142.64	FBgn0023213	eIF4G1	Dana\GF19009
ZIND16G_00001469	1.79973	2.26307	1.33648	0.396957	1.25777	1.51482	FBgn0039900	Syt7	Dana\GF20608
ZIND16G_00001471	0	0	1.98971	2.21616	0	0
ZIND16G_00001472	1.45964	1.05676	1.37297	2.64141	2.72305	1.13177	FBgn0027660	blot	Dana\GF24313
ZIND16G_00001473	31.1175	21.6013	14.3869	44.7576	17.8265	20.8051
ZIND16G_00001474	0.914805	1.04077	1.49151	2.93917	3.16564	1.82059	FBgn0036715	Cad74A	Dana\GF24316
ZIND16G_00001475	3.01648	4.80456	3.2157	5.16185	5.34057	5.57441	FBgn0036714	CG7692	Dana\GF10168
ZIND16G_00001477	5.7606	17.4768	7.22477	8.04704	6.95382	6.14164
ZIND16G_00001478	2.04073	1.16086	0.639855	0.712679	0.410572	0
ZIND16G_00001479	16.1239	19.341	16.3205	17.9944	13.7515	21.8617	FBgn0010825	Gug	Dana\GF24326
ZIND16G_00001480	21.0837	22.4464	22.743	23.3049	20.314	23.5094
ZIND16G_00001482	12.0873	6.47134	7.80266	10.6772	6.00803	4.04291	FBgn0027843	CAH2	Dana\GF24805
ZIND16G_00001485	39.6697	46.4241	47.9211	56.0099	55.4271	46.8776	FBgn0013997	Nrx-IV	Dana\GF24804
ZIND16G_00001486	218.885	218.154	254.857	363.462	494.722	410.797	FBgn0036258	eIF3l	Dana\GF25000
ZIND16G_00001487	120.781	131.541	133.177	173.507	248.189	204.244	FBgn0036257	RhoGAP68F	Dana\GF24803
ZIND16G_00001488	10.5235	12.6768	13.1983	16.2137	13.6997	14.7395	FBgn0036052	CG10809	Dana\GF24682
ZIND16G_00001489	93.8587	121.065	135.522	162.011	253.301	205.445	FBgn0035390	scramb2	Dana\GF10228
ZIND16G_00001490	35.6563	29.1567	28.2987	25.9744	31.6089	37.1237	FBgn0040308	Prx4	Dana\GF24261
ZIND16G_00001491	57.7314	49.5703	61.915	51.3545	53.723	67.0249	FBgn0035388	CG2162	Dana\GF24260
ZIND16G_00001492	5.68687	5.07765	5.55236	5.43011	4.8662	5.14206	FBgn0035229	pns	Dana\GF24770
ZIND16G_00001493	81.5132	64.5787	64.6845	56.5192	57.2494	67.4698	FBgn0041342	Pcyt1	Dana\GF24772
ZIND16G_00001494	40.1485	34.6319	37.9195	48.786	55.6151	50.3475	FBgn0035232	CG12099	Dana\GF25027
ZIND16G_00001495	3.67622	3.62476	4.14954	5.90565	3.55015	5.74843
ZIND16G_00001496	71.199	77.151	82.4955	56.8598	55.1693	75.6828	FBgn0035236	Tmep	Dana\GF10420
ZIND16G_00001497	1.95018	0.369784	0	0	0.392355	0	FBgn0037296	Prosbeta2R2
ZIND16G_00001499	1.35119	1.53724	2.54193	4.95467	2.85437	1.80071	FBgn0030418	CG4004	Dana\GF21386
ZIND16G_00001501	13.3903	18.4985	15.4228	33.3542	20.4523	22.7251	FBgn0026160	tna	Dana\GF10612
ZIND16G_00001502	23.5885	19.9553	25.0326	17.7429	18.983	21.9246	FBgn0027615	OXA1L	Dana\GF23816
ZIND16G_00001503	1909.06	1593.31	1778.28	2201.7	2766.82	2408.86	FBgn0000100	RpLP0	Dana\GF10946
ZIND16G_00001504	209.486	191.634	187.611	122.957	120.383	140.683	FBgn0004926	eIF2beta	Dana\GF24007
ZIND16G_00001505	71.0421	73.0431	78.8057	85.7148	85.2413	88.5013	FBgn0041775	tral	Dana\GF10431
ZIND16G_00001506	15.1217	15.8396	13.2213	9.84062	4.1815	8.38054	FBgn0002466	sti	Dana\GF24009
ZIND16G_00001507	42.0707	35.7601	37.2985	20.2652	25.6844	26.2934	FBgn0264848	vih	Dana\GF10430
ZIND16G_00001509	49.0793	55.5811	57.6008	102.839	140.232	120.493	FBgn0259481	Mob2	Dana\GF24543
ZIND16G_00001510	22.7117	27.1308	26.704	22.2083	29.7007	27.846	FBgn0036173	CG7394	Dana\GF25273
ZIND16G_00001511	1.40707	1.60081	1.6544	1.47416	0.849259	1.68765	FBgn0052086	CG32086	Dana\GF28162
ZIND16G_00001514	19.593	25.5106	24.1634	23.2642	22.4688	22.7458	FBgn0036180	Duba	Dana\GF24533
ZIND16G_00001515	407.727	411.632	407.511	498.294	663.188	527.994	FBgn0086254	Akr1B	Dana\GF24531
ZIND16G_00001516	166.345	154.976	149.077	186.627	290.924	230.413
ZIND16G_00001518	21.5973	20.5866	18.8509	8.15391	16.9108	16.1803	FBgn0036187	RIOK1	Dana\GF24528
ZIND16G_00001519	4.39025	8.49108	3.71663	5.05954	4.76966	4.21258	FBgn0036188	Polr3H	Dana\GF25280
ZIND16G_00001520	8.45436	8.16112	6.98847	9.3943	6.80369	9.28671	FBgn0015828	TfIIEalpha	Dana\GF25281
ZIND16G_00001521	11.064	13.2329	13.9651	9.61009	14.1548	8.56961	FBgn0036191	Sugb	Dana\GF25282
ZIND16G_00001523	15.4164	25.2392	19.8063	14.9696	26.3258	19.2422	FBgn0036198	crim	Dana\GF24521
ZIND16G_00001524	24.0531	26.5099	25.4531	19.0969	29.0354	32.0552	FBgn0036199	Bmcp	Dana\GF25285
ZIND16G_00001525	208.598	265.975	278.677	300.752	444.558	355.455	FBgn0060296	pain
ZIND16G_00001526	4.90147	7.38491	8.97168	14.0176	14.0722	10.0276
ZIND16G_00001530	19.7388	18.3737	18.9888	15.51	12.5229	15.9029	FBgn0015278	Pi3K68D	Dana\GF24513
ZIND16G_00001531	22.2054	18.0804	17.8154	11.404	11.3001	12.9976	FBgn0036205	CG14131	Dana\GF25289
ZIND16G_00001532	1.87915	2.1379	2.65137	0	0	0
ZIND16G_00001534	8.59916	8.66512	4.62206	5.92032	9.4906	5.23883	FBgn0036207	CG10907	Dana\GF25290
ZIND16G_00001535	24.3452	24.9061	30.5329	15.2245	19.5919	24.9494	FBgn0004381	Klp68D	Dana\GF25291
ZIND16G_00001536	3.61165	2.93496	4.0443	1.98202	2.49128	4.0339	FBgn0036208	Gcat	Dana\GF24511
ZIND16G_00001537	4.7951	1.67557	1.38534	1.90184	0.289416	0.584259	FBgn0259140	Cubn2	Dana\GF25293
ZIND16G_00001538	2.80939	3.35603	2.90684	2.64901	3.56087	3.44449	FBgn0036386	CG8833	Dana\GF10404
ZIND16G_00001539	34.1203	33.4904	36.8142	28.5627	29.4775	29.5119	FBgn0001108	DCTN1-p150	Dana\GF24048
ZIND16G_00001540	4.27936	3.17517	1.4001	1.75438	2.91978	2.18202	FBgn0052137	CG32137	Dana\GF24050
ZIND16G_00001541	104.246	87.1912	118.416	72.1942	86.6477	95.8361	FBgn0042134	Capr	Dana\GF10812
ZIND16G_00001542	8.54608	5.55589	10.3354	4.47679	5.15813	7.15892	FBgn0260027	CG42495	Dana\GF26997
ZIND16G_00001543	34.3122	36.4589	38.0601	25.4351	35.1674	32.0953	FBgn0036515	AIMP2	Dana\GF24083
ZIND16G_00001544	31.9085	33.54	39.9643	32.8849	30.5631	34.5737	FBgn0036516	CG7656	Dana\GF10391
ZIND16G_00001545	130.036	135.532	154.217	162.484	142.981	204.049	FBgn0036518	RhoGAP71E	Dana\GF24084
ZIND16G_00001546	60.7609	80.1035	85.7299	88.8202	86.9751	118.398	FBgn0036518	RhoGAP71E	Dana\GF24084
ZIND16G_00001547	0.445452	3.04073	2.51402	5.60031	11.2921	2.8495	FBgn0036520	CG13449	Dana\GF10389
ZIND16G_00001548	1.7955	2.82838	1.55898	3.90692	5.66859	3.53401	FBgn0036522	Phs	Dana\GF24085
ZIND16G_00001552	4.00748	1.34096	1.33043	0.987897	3.69931	0.502653	FBgn0041160	comm2	Dana\GF10377
ZIND16G_00001554	2.4353	0.791605	3.27243	0.364488	0.419961	1.85455	FBgn0010105	comm	Dana\GF10376
ZIND16G_00001556	1.9202	0.7282	0	0	0	0			Dana\GF24094
ZIND16G_00001557	60.3961	70.9775	89.5853	100.824	96.5406	147.533	FBgn0261722	fwe	Dana\GF10375
ZIND16G_00001558	19.9962	22.8874	30.0943	33.2655	35.4026	41.9917	FBgn0036534	DCP2	Dana\GF10373
ZIND16G_00001559	15.8344	15.4654	16.0184	14.8679	14.9668	10.9891	FBgn0040230	dbo	Dana\GF24095
ZIND16G_00001560	4.61521	3.71923	3.61765	5.43967	5.33904	5.53553	FBgn0036754	ais	Dana\GF25239
ZIND16G_00001562	2.5115	1.19055	1.57492	2.63125	0.505286	0.669406	FBgn0052191	CG32191	Dana\GF25237
ZIND16G_00001563	0.712723	0.81086	0	0	1.7207	0	FBgn0036415	CG7768	Dana\GF26799
ZIND16G_00001572	5.42256	4.54573	4.29524	1.49503	1.03354	1.2171	FBgn0036759	CG5577	Dana\GF25233
ZIND16G_00001573	22.3711	19.2814	18.4922	6.74724	8.1833	8.31165	FBgn0036760	CG5567	Dana\GF25232
ZIND16G_00001574	5.7304	4.47047	6.62221	5.31751	6.32445	4.71299	FBgn0036763	TrpRS-m	Dana\GF24575
ZIND16G_00001576	87.0264	64.7245	92.9858	124.076	149.419	155.839	FBgn0013718	nuf	Dana\GF24596
ZIND16G_00001580	8.50061	6.44738	1.59918	3.56237	3.42046	2.41677	FBgn0037818	CG6465	Dana\GF17518
ZIND16G_00001585	11.8228	7.0673	7.35104	7.7678	6.2892	2.56368	FBgn0032713	Ugt36D1	Dana\GF15420
ZIND16G_00001586	3.24054	1.72048	0.406418	1.13168	0.521568	0.460651	FBgn0027070	Ugt36E1	Dana\GF15420
ZIND16G_00001587	71.3385	67.1401	46.816	134.83	67.2328	69.9928	FBgn0032715	CG17597	Dana\GF14486
ZIND16G_00001588	92.7677	95.4092	69.1097	137.623	123.629	106.816	FBgn0015808	ScpX	Dana\GF15421
ZIND16G_00001589	18.1092	20.7373	22.712	21.3288	17.1453	18.2975	FBgn0032717	CG10600	Dana\GF15422
ZIND16G_00001590	9.09337	9.69887	10.6918	6.54978	10.2909	5.45335
ZIND16G_00001591	9.64218	10.8377	7.10276	13.2664	20.0534	11.3946	FBgn0031574	TTLL4B	Dana\GF15040
ZIND16G_00001592	3.0286	1.94752	2.84878	4.13871	3.49697	4.07125	FBgn0031573	CG3407	Dana\GF14870
ZIND16G_00001593	5.40061	4.64564	6.44287	5.52011	4.29317	5.19609	FBgn0021800	Reph	Dana\GF15037
ZIND16G_00001594	0	0	0	1.08488	0	0
ZIND16G_00001595	25.9534	23.5919	19.5054	19.2659	20.3089	26.9749	FBgn0031643	CG3008	Dana\GF23540
ZIND16G_00001596	37.6128	31.3807	34.7899	44.0037	34.0528	52.7993
ZIND16G_00001597	58.033	57.7338	57.0353	66.2531	62.5142	76.854	FBgn0000286	Cf2	Dana\GF21550
ZIND16G_00001599	1.75027	1.49345	2.60672	1.3753	0.176068	0.622014	FBgn0051660	smog	Dana\GF23529
ZIND16G_00001601	31.7679	24.9497	29.8817	10.5216	13.8548	15.5143	FBgn0031640	Mon1	Dana\GF23518
ZIND16G_00001602	14.2901	13.1445	14.5856	9.55625	8.07448	10.0488	FBgn0036848	Naxd	Dana\GF15143
ZIND16G_00001603	18.4092	14.4997	15.7622	13.1052	12.5357	14.3427	FBgn0085638	CG41378	Dana\GF19859
ZIND16G_00001604	15.3345	12.2915	16.391	11.1365	8.20367	8.17442	FBgn0250830	CG12547	Dana\GF16360
ZIND16G_00001605	14.7136	16.7395	13.9244	21.1488	18.7359	18.8433	FBgn0262124	uex	Dana\GF26871
ZIND16G_00001606	16.7858	24.079	18.5351	10.7046	12.3338	17.8961
ZIND16G_00001607	109.944	112.17	108.993	74.7203	75.6631	78.5656	FBgn0032880	TM9SF2	Dana\GF14550
ZIND16G_00001608	1.01556	0.192566	0.636843	0.354662	0.40864	0.721824	FBgn0032879	CarT	Dana\GF14551
ZIND16G_00001611	15.0173	15.4492	15.6284	16.905	20.0564	21.972	FBgn0086657	IKKepsilon	Dana\GF15349
ZIND16G_00001612	31.252	28.4442	31.3563	17.7743	10.7787	15.549	FBgn0051678	CG31678	Dana\GF14555
ZIND16G_00001613	31.3078	34.9336	32.2805	15.1387	13.8089	21.8245	FBgn0051678	CG31678
ZIND16G_00001614	16.3205	20.2905	18.5959	18.597	18.5839	29.5082	FBgn0264494	CG17646	Dana\GF14008
ZIND16G_00001615	5.55706	4.02323	6.89029	5.55739	5.79337	5.65533	FBgn0267347	squ	Dana\GF14004
ZIND16G_00001616	2.10966	0	0	1.10513	0	0
ZIND16G_00001618	33.1713	39.8878	46.0563	36.732	45.7885	48.7381	FBgn0259735	mtgo	Dana\GF14002
ZIND16G_00001621	1.10031	0	0	0	0	0
ZIND16G_00001622	10.9045	10.8552	13.8471	7.85432	21.3902	28.0472	FBgn0032587	CG5953	Dana\GF15880
ZIND16G_00001623	193.166	198.761	221.793	326.509	452.172	350.514	FBgn0032586	Tpr2	Dana\GF13997
ZIND16G_00001626	1.32295	0	0	1.38603	0	0
ZIND16G_00001627	108.653	85.2302	82.4613	145.841	213.254	137.649	FBgn0020414	Idgf3	Dana\GF13995
ZIND16G_00001628	61.6736	32.3608	27.7556	43.4475	60.6496	38.8282	FBgn0020415	Idgf2	Dana\GF13994
ZIND16G_00001629	28.6529	21.3475	21.9429	28.4251	42.5461	45.1463	FBgn0020416	Idgf1	Dana\GF13993
ZIND16G_00001630	9.7132	12.9559	14.8074	21.0545	28.302	19.9972	FBgn0028523	CG5888	Dana\GF15883
ZIND16G_00001634	189.606	212.872	174.717	195.078	161.449	188.832	FBgn0025678	CaBP1	Dana\GF20619
ZIND16G_00001635	4.01771	3.3243	5.1534	2.29597	9.25892	5.84108	FBgn0028506	CG4455	Dana\GF24948
ZIND16G_00001636	37.0607	31.7633	29.7475	19.4139	17.5967	21.8634	FBgn0087041	Hyls1	Dana\GF20620
ZIND16G_00001637	1.71877	2.23477	1.38576	2.8297	0.592794	0.261779
ZIND16G_00001638	25.2543	24.6487	18.5038	39.8269	33.0525	23.382	FBgn0032479	CG16974	Dana\GF15644
ZIND16G_00001639	4.42793	5.87722	9.71839	5.41224	2.67255	6.29441
ZIND16G_00001640	8.82205	9.49425	4.70982	3.24743	2.01475	5.5925	FBgn0045064	bwa	Dana\GF14446
ZIND16G_00001641	7.51595	6.01726	8.11706	6.9994	10.0808	10.3873	FBgn0003978	vls	Dana\GF15459
ZIND16G_00001642	10.696	11.9515	11.8576	16.6089	19.3673	14.2544	FBgn0019686	lok	Dana\GF14445
ZIND16G_00001643	12.2353	11.8636	13.6014	10.6337	8.55968	7.11523	FBgn0014127	barr	Dana\GF15460
ZIND16G_00001644	1.20967	1.37623	0	0	2.92046	3.86904
ZIND16G_00001646	130.786	5.46592	3.01276	16.219	2.57757	11.9517
ZIND16G_00001649	9.62895	14.2286	11.8681	14.3784	15.2307	12.6258	FBgn0051638	CG31638	Dana\GF14167
ZIND16G_00001650	104.914	94.8027	99.6294	57.5879	68.1704	72.7851	FBgn0031822	Phf5a	Dana\GF15704
ZIND16G_00001651	2.6826	1.66471	1.60575	1.022	0.588774	0.780011	FBgn0287695	KFase	Dana\GF15705
ZIND16G_00001652	1.2439	0	0	0	0	0
ZIND16G_00001653	6.80622	11.3873	5.64892	7.55021	4.83295	8.11011
ZIND16G_00001654	10.9624	8.31459	14.608	12.4422	14.3359	16.5574	FBgn0086447	Polr1D	Dana\GF15205
ZIND16G_00001655	164.918	131.543	137.408	91.1142	101.837	86.5243	FBgn0086443	AsnRS	Dana\GF15206
ZIND16G_00001656	5.2711	2.60734	3.66471	2.16095	3.87308	3.66506	FBgn0086445	l(2)37Cd	Dana\GF14704
ZIND16G_00001657	5.97218	6.36081	7.41044	5.99069	5.82873	6.3672	FBgn0086444	l(2)37Cb	Dana\GF15207
ZIND16G_00001658	25.7918	19.7617	22.7751	21.507	28.5926	26.656	FBgn0032101	CG9586	Dana\GF22060
ZIND16G_00001659	0	1.11118	1.83741	1.02327	1.179	0
ZIND16G_00001660	28.2544	14.2866	44.2947	36.1798	22.7379	33.4703
ZIND16G_00001661	26.9089	23.6166	32.1815	41.4825	29.6985	33.6069
ZIND16G_00001662	20.2498	21.2055	28.5712	32.5463	20.5554	33.8558	FBgn0041092	tai	Dana\GF22712
ZIND16G_00001663	20.819	23.6857	25.5666	33.3235	25.8294	33.2941
ZIND16G_00001664	18.6191	17.7244	18.2285	25.8765	20.641	29.5735
ZIND16G_00001665	13.947	11.141	4.1869	8.08326	3.58211	2.53099
ZIND16G_00001668	551.23	648.498	710.459	712.206	1095.93	927.053	FBgn0032949	Lamp1	Dana\GF15483
ZIND16G_00001669	34.8121	29.1217	38.0422	34.5054	47.5848	43.6644	FBgn0004914	Hnf4	Dana\GF14359
ZIND16G_00001670	12.9163	8.08213	14.883	29.7708	37.8099	28.2298	FBgn0003209	raw	Dana\GF14357
ZIND16G_00001671	2.70933	2.4659	4.58723	7.94783	3.92462	8.6656
ZIND16G_00001672	0	0	1.08161	0	2.0821	0
ZIND16G_00001673	202.628	185.857	167.799	79.7357	81.3381	139.542	FBgn0035113	pyx
ZIND16G_00001674	168.837	190.987	150.645	75.809	68.7128	126.518	FBgn0060296	pain
ZIND16G_00001678	3.8373	1.09142	0	0.670045	0.386011	0			Dana\GF19835
ZIND16G_00001680	24.4745	6.02043	8.7108	17.3254	10.3803	2.82091	FBgn0032075	Tsp29Fb	Dana\GF15554
ZIND16G_00001681	6.06225	3.44849	4.27673	0	5.48846	0
ZIND16G_00001682	3.20034	2.9128	3.01032	3.68823	5.40853	1.70601	FBgn0032077	CG9515	Dana\GF14346
ZIND16G_00001683	67.5917	53.4123	58.2543	45.3493	45.8203	45.4385	FBgn0031836	CG11050	Dana\GF15555
ZIND16G_00001685	17.5743	49.8267	59.826	120.703	181.165	126.101	FBgn0051832	CG31832
ZIND16G_00001689	1.81867	0	0	0	0	0	FBgn0038122	CG8138	Dana\GF17583
ZIND16G_00001696	5.91582	10.9502	10.7758	22.0861	20.9135	23.8769	FBgn0011224	heph	Dana\GF17502
ZIND16G_00001699	0	0	0	0	3.31594	1.46433
ZIND16G_00001703	2.33271	2.46435	2.50767	0.523702	2.01135	0.355287	FBgn0030976	CG7378	Dana\GF19249
ZIND16G_00001704	0.839121	2.86398	2.3679	2.81322	5.06465	3.39957	FBgn0030361	CG1492	Dana\GF19288
ZIND16G_00001706	5.9102	2.16128	1.78692	3.09601	2.548	0.900162	FBgn0031004	CG7992	Dana\GF15954
ZIND16G_00001707	174.174	238.098	294.501	319.933	658.703	482.871	FBgn0030993	Mec2	Dana\GF15941
ZIND16G_00001708	9.03109	2.73989	0	8.83092	0.726782	0.641896	FBgn0032945	CG8665	Dana\GF14331
ZIND16G_00001709	4.42463	3.02032	0.832384	6.02628	2.67056	0.943458	FBgn0032945	CG8665	Dana\GF14331
ZIND16G_00001710	17.8144	5.52746	1.77723	26.0163	5.21319	0.719423	FBgn0032945	CG8665	Dana\GF14331
ZIND16G_00001715	464.981	482.385	499.151	575.957	765.935	557.181	FBgn0000370	crc	Dana\GF14324
ZIND16G_00001716	8.99004	6.8186	8.45626	9.4187	12.6609	6.38978
ZIND16G_00001717	7.0636	9.82203	5.16772	7.4004	4.73706	10.8778	FBgn0264556	Gr39a	Dana\GF14323
ZIND16G_00001719	20.6124	22.1105	18.6499	29.6163	31.991	26.5802	FBgn0032940	Mondo	Dana\GF15566
ZIND16G_00001721	28.3126	23.9845	29.5055	43.1068	49.9133	46.4723	FBgn0032938	CG8671	Dana\GF14322
ZIND16G_00001722	8.89811	0	0.760891	0.84749	1.95295	0
ZIND16G_00001723	2.05487	0	0	0	2.4805	0
ZIND16G_00001727	105.087	57.9912	70.9341	45.356	32.8726	50.9942	FBgn0032095	Toll-4
ZIND16G_00001728	94.5937	66.8448	106.271	13.4	16.4044	33.3801	FBgn0032955	CG2201	Dana\GF14425
ZIND16G_00001729	750.243	791.092	802.013	654.674	595.93	752.133	FBgn0022893	Df31	Dana\GF14424
ZIND16G_00001731	37.7417	37.0206	37.8903	49.68	53.7365	50.1686	FBgn0032956	Cul2	Dana\GF15487
ZIND16G_00001732	1.27962	1.63779	1.3541	2.3461	3.08934	1.70532	FBgn0032957	CG2225	Dana\GF14423
ZIND16G_00001733	3004.34	2678.83	2943.18	4946.18	6738.41	4533.35	FBgn0000559	eEF2	Dana\GF14422
ZIND16G_00001734	1.4532	0	0	0	0.350842	0
ZIND16G_00001735	0.809333	1.38116	0.06344	0.989244	0.488487	0.359527	FBgn0051619	nolo	Dana\GF15489
ZIND16G_00001736	11.0218	14.8035	14.9752	27.425	44.1646	25.4602	FBgn0015777	nrv2	Dana\GF14479
ZIND16G_00001737	34.1865	39.8758	64.4758	11.9388	11.8801	15.4627	FBgn0015776	nrv1	Dana\GF14480
ZIND16G_00001738	6.07435	11.8865	5.94224	15.019	10.2656	12.1751
ZIND16G_00001739	8.53487	9.99847	8.10761	18.3263	10.5067	15.3158	FBgn0031857	LUBEL	Dana\GF14481
ZIND16G_00001743	2.27951	2.59338	2.90093	2.66916	3.88471	2.14437	FBgn0051643	CG31643	Dana\GF14495
ZIND16G_00001744	33.8845	28.049	32.4438	44.1525	45.7411	44.0242	FBgn0000052	Pfas	Dana\GF15410
ZIND16G_00001745	30.4278	18.133	19.0808	27.3246	29.7342	37.0748
ZIND16G_00001746	327.86	350.502	446.491	164.175	189.162	316.294
ZIND16G_00001747	12.6243	14.8578	13.1032	13.6823	14.7137	14.8517	FBgn0031769	CG9135	Dana\GF14497
ZIND16G_00001748	0.339538	0.643816	0.851675	1.30433	2.32258	2.77531	FBgn0031770	CG13995	Dana\GF14498
ZIND16G_00001749	114.092	88.2455	96.4041	83.965	92.5942	91.6297	FBgn0031771	ND-51	Dana\GF15407
ZIND16G_00001750	29.6468	33.2669	30.5606	17.8704	17.1585	19.4842	FBgn0031772	CG13994	Dana\GF14499
ZIND16G_00001751	12.998	14.9876	12.8872	8.28109	6.36095	7.86522	FBgn0031773	Fbw5	Dana\GF15406
ZIND16G_00001752	15.8901	15.3856	18.4448	10.9804	6.93797	12.2553	FBgn0031774	CG9147	Dana\GF14500
ZIND16G_00001753	108.036	64.3689	40.832	28.1051	9.71477	8.06011			Dana\GF14116
ZIND16G_00001754	14.7925	8.72629	8.24544	13.2018	15.2111	14.0186	FBgn0031777	CG9154	Dana\GF15404
ZIND16G_00001755	79.7503	75.9351	66.475	51.9314	42.0623	54.6778	FBgn0266449	Kr-h2	Dana\GF14503
ZIND16G_00001756	22.1727	31.6163	45.0495	48.6281	93.1438	75.0155	FBgn0266450	Kr-h1	Dana\GF14504
ZIND16G_00001757	22.7634	31.8416	44.2278	42.2242	103.157	80.3666	FBgn0266450	Kr-h1	Dana\GF14504
ZIND16G_00001758	36.6328	44.9617	39.7197	34.2201	28.7543	36.5547	FBgn0031779	CG9175	Dana\GF15403
ZIND16G_00001759	2.72071	1.89159	3.12788	3.80059	2.55443	5.3179
ZIND16G_00001760	55.925	45.5166	72.4323	211.606	195.256	254.549	FBgn0266521	stai	Dana\GF14505
ZIND16G_00001761	8.024	5.92141	4.28376	10.9059	9.42426	10.4044	FBgn0031782	WDR79	Dana\GF15402
ZIND16G_00001765	1.32516	0	0	0.694175	0	0	FBgn0035413	CG14958	Dana\GF10121
ZIND16G_00001766	14.2755	5.31528	6.83603	7.20617	2.81986	6.36463	FBgn0031741	CG11034	Dana\GF15583
ZIND16G_00001767	12.8754	16.6828	14.1295	14.2388	15.5424	11.8205	FBgn0031740	CG7239	Dana\GF15581
ZIND16G_00001768	2.67271	3.64887	3.77104	4.76026	1.93579	2.2796	FBgn0031739	CG14005	Dana\GF14301
ZIND16G_00001769	11.148	10.0589	13.3788	8.05486	7.88865	9.83617	FBgn0021856	l(2)k14505	Dana\GF14321
ZIND16G_00001770	2.94902	0	0.184928	1.02988	1.18662	0	FBgn0028516	ZnT35C	Dana\GF15557
ZIND16G_00001771	1.25388	1.34261	1.80383	2.16368	2.04781	1.80863	FBgn0028888	CG4168	Dana\GF15558
ZIND16G_00001772	32.5663	24.512	28.2045	20.5963	20.3751	22.5471	FBgn0001978	stc	Dana\GF14341
ZIND16G_00001775	0	0	0	0	0	1.21886
ZIND16G_00001776	45.1734	47.3713	45.4472	29.2195	59.272	54.4432	FBgn0030711	Rrp47	Dana\GF19713
ZIND16G_00001777	3.5467	2.01753	2.74739	1.9672	2.39251	4.67101	FBgn0053172	CG33172	Dana\GF19325
ZIND16G_00001778	45.8262	46.68	45.1102	40.9398	37.3077	32.5715	FBgn0027093	ArgRS	Dana\GF16459
ZIND16G_00001779	82.1304	85.5587	88.1905	57.7963	76.4471	69.6283	FBgn0030699	CG8578	Dana\GF17405
ZIND16G_00001780	35.3311	43.6549	34.0223	40.3109	47.2054	35.7679	FBgn0030701	CG16952	Dana\GF26796
ZIND16G_00001781	10.8343	11.5714	14.1426	11.5825	10.1424	11.0794	FBgn0026076	UBL3
ZIND16G_00001782	0.746343	1.06139	0.175507	0.781929	0.450468	0.198927	FBgn0030367	Cyp311a1	Dana\GF19512
ZIND16G_00001783	26.4857	31.702	32.1795	18.21	15.5696	23.8255	FBgn0011606	Klp3A	Dana\GF21944
ZIND16G_00001784	81.5011	90.8581	93.6247	62.6909	59.3689	78.9019	FBgn0001404	egh	Dana\GF22218
ZIND16G_00001785	11.8175	14.3311	11.238	9.79594	4.0758	7.61488
ZIND16G_00001786	4.16655	3.85145	2.20453	6.00217	2.82914	3.88687
ZIND16G_00001787	1.60146	1.82197	0.502126	0.559275	1.28879	0
ZIND16G_00001791	3.38087	0	0	0	0	0
ZIND16G_00001798	9.68418	9.74636	6.65672	8.1948	11.2405	11.5161	FBgn0030573	nmdyn-D6	Dana\GF22564
ZIND16G_00001799	6.49984	4.75381	3.60284	3.40488	1.12088	1.6087	FBgn0030574	sbm	Dana\GF22383
ZIND16G_00001801	316.308	370.81	411.346	448.822	589.737	480.722	FBgn0000117	arm	Dana\GF19474
ZIND16G_00001802	0	0	0	0	0	1.38726
ZIND16G_00001803	9.93419	11.5076	9.00457	16.0849	18.642	12.9984	FBgn0023511	Edem1	Dana\GF19471
ZIND16G_00001804	15.6517	5.66581	11.3764	7.45364	18.8937	15.9285
ZIND16G_00001805	3.68822	8.39212	4.7702	4.8301	10.0174	4.4237
ZIND16G_00001809	29.574	40.1331	33.9681	59.4194	72.409	58.3591	FBgn0039928	Cals	Dana\GF20627
ZIND16G_00001810	14.0325	11.7075	12.906	0.326703	0.564638	0.49869	FBgn0039915	Gat	Dana\GF12191
ZIND16G_00001813	72.0828	77.695	76.1064	76.995	61.0598	73.1553	FBgn0051992	gw	Dana\GF19039
ZIND16G_00001814	0.67574	0.480491	0.556167	1.50442	1.63142	0.180109	FBgn0004859	ci	Dana\GF19046
ZIND16G_00001815	3.40468	4.75381	4.22151	8.91754	9.34068	5.7748	FBgn0051997	CG31997	Dana\GF19044
ZIND16G_00001816	132.281	153.775	146.721	75.1665	88.153	89.8088	FBgn0013749	Arf4	Dana\GF23416
ZIND16G_00001817	34.2431	35.1147	40.0097	36.5194	40.4092	48.3773	FBgn0027101	Dyrk3	Dana\GF19003
ZIND16G_00001819	114.183	128.977	130.163	138.995	120.44	122.895	FBgn0261618	larp	Dana\GF16129
ZIND16G_00001820	82.2754	82.2826	83.4078	90.1081	65.8541	82.4127	FBgn0261618	larp	Dana\GF16129
ZIND16G_00001821	29.3648	35.5137	35.0489	36.8404	44.6814	29.7286	FBgn0039581	Moca-cyp	Dana\GF18880
ZIND16G_00001822	2.96671	2.25014	0.930189	3.10817	4.77496	5.27157
ZIND16G_00001823	4.80534	5.33366	4.07905	8.10426	7.78141	10.6212	FBgn0039431	plum	Dana\GF18881
ZIND16G_00001824	5.4168	6.47078	7.51539	10.4989	12.0968	7.79637	FBgn0039430	CG5455	Dana\GF16126
ZIND16G_00001826	15.1411	14.642	14.2421	11.8973	11.4233	12.5105	FBgn0038235	CG8461	Dana\GF17479
ZIND16G_00001827	8.92724	13.7838	12.1959	11.1344	11.8027	11.104	FBgn0038666	Smu1	Dana\GF23009
ZIND16G_00001829	1.73112	0.886268	0.895587	2.26708	1.46279	1.01509	FBgn0261262	CG42613	Dana\GF23226
ZIND16G_00001830	75.249	74.8637	81.6629	69.0519	63.034	83.9604	FBgn0028671	Vha100-1	Dana\GF23290
ZIND16G_00001831	7.77192	6.25617	2.55177	5.45394	4.24834	2.18875	FBgn0039640	superdeath	Dana\GF23291
ZIND16G_00001832	3.88281	2.20872	2.0544	3.55946	1.17177	1.29364	FBgn0039326	CG10562	Dana\GF17413
ZIND16G_00001833	2.82544	1.33937	0.442947	0	0.284224	0.502054	FBgn0039326	CG10562	Dana\GF17413
ZIND16G_00001835	2.28209	1.4424	0.71553	0.796967	0.306087	0.811011	FBgn0051087	CG31087	Dana\GF17419
ZIND16G_00001836	454.475	235.546	222.295	325.542	179.62	251.959	FBgn0000477	DNaseII	Dana\GF16750
ZIND16G_00001837	7.60467	8.65177	10.3944	6.09994	6.74145	10.8947	FBgn0038565	CG7794	Dana\GF16752
ZIND16G_00001841	13.1307	18.6733	12.3511	3.43919	11.8879	10.4994
ZIND16G_00001842	19.849	24.195	23.0047	20.4241	22.6768	20.784	FBgn0022943	Cbp20	Dana\GF16759
ZIND16G_00001843	66.46	66.3113	65.857	46.9158	42.0436	52.6684	FBgn0038570	Prx5	Dana\GF18245
ZIND16G_00001844	77.9685	99.982	101.133	103.855	98.4907	115.441	FBgn0042693	wrd	Dana\GF16761
ZIND16G_00001845	6.73706	8.21218	5.43176	6.04997	2.90447	4.61743
ZIND16G_00001846	12.0075	14.4415	14.8443	10.7829	12.0099	13.5333	FBgn0000617	Taf9	Dana\GF21106
ZIND16G_00001847	199.954	271.995	295.648	368.882	412.107	645.957	FBgn0014380	RhoL	Dana\GF16059
ZIND16G_00001848	0	0	1.86038	0	0	4.21726
ZIND16G_00001849	25.2685	29.1027	23.4748	17.6489	17.3224	13.3037	FBgn0037700	CG8149	Dana\GF18934
ZIND16G_00001850	87.8476	84.7552	80.3063	105.505	75.8024	104.729	FBgn0267790	rump	Dana\GF16058
ZIND16G_00001851	0.866826	0.328727	0.271786	3.32991	0	2.15638	FBgn0038348	AOX2	Dana\GF16485
ZIND16G_00001852	0.459421	2.09072	1.29643	1.44398	2.21833	1.95924	FBgn0038348	AOX2	Dana\GF16485
ZIND16G_00001853	210.046	238.968	331.695	104.409	81.4334	181.44
ZIND16G_00001854	86.2905	79.0589	112.054	44.0024	23.0452	87.1132
ZIND16G_00001855	119.128	127.89	121.033	118.512	141.243	142.837	FBgn0003205	Ras85D	Dana\GF16057
ZIND16G_00001856	8.50235	5.98808	9.52087	8.48357	7.81978	3.45323	FBgn0014022	Rlb1	Dana\GF18935
ZIND16G_00001857	40.8397	39.8254	38.049	29.3397	39.4392	30.2714	FBgn0014023	mRpL47	Dana\GF16056
ZIND16G_00001858	14.8707	19.9797	17.3182	21.9601	19.1477	17.5153	FBgn0037703	Kdm3	Dana\GF18936
ZIND16G_00001859	70.3628	80.0513	80.861	65.3845	70.9042	73.3861	FBgn0037702	CG8176	Dana\GF18937
ZIND16G_00001860	64.9343	71.7267	75.153	79.445	73.4744	65.6672	FBgn0037702	CG8176	Dana\GF18937
ZIND16G_00001861	6.10189	6.94207	6.23869	7.22669	7.68605	7.91973	FBgn0000244	by	Dana\GF16055
ZIND16G_00001862	15.7417	12.3987	18.9834	15.6466	13.6427	21.0863
ZIND16G_00001863	31.2061	20.979	19.391	27.9386	13.8123	25.0031	FBgn0267408	AOX1	Dana\GF16487
ZIND16G_00001864	1.02345	0.931493	0.866411	1.07224	2.96504	0.872912	FBgn0038348	AOX2	Dana\GF16485
ZIND16G_00001865	2.15593	3.38718	3.37987	1.82849	4.58535	2.62689	FBgn0038349	AOX3	Dana\GF16483
ZIND16G_00001866	3.13394	0.668523	0.0921207	1.02605	0.827549	0.208827	FBgn0005659	Ets98B	Dana\GF16302
ZIND16G_00001869	1.47186	0	0	0	0	0	FBgn0267366	mil	Dana\GF16306
ZIND16G_00001870	4.52588	6.17887	6.08165	9.34788	7.96086	12.9592	FBgn0261679	CG42726	Dana\GF22998
ZIND16G_00001871	22.7896	22.2236	24.4988	20.4653	17.685	22.5615	FBgn0266722	Trs33	Dana\GF23236
ZIND16G_00001872	6.63694	7.88639	7.14463	7.41696	6.94345	9.04147	FBgn0038325	Atg4b	Dana\GF23235
ZIND16G_00001873	45.5495	50.9122	36.0801	66.1402	52.0904	57.0821	FBgn0038326	Hibch	Dana\GF23000
ZIND16G_00001874	36.4474	38.6202	41.3417	46.047	46.5849	50.2871	FBgn0038327	Trax	Dana\GF18294
ZIND16G_00001875	19.5339	29.896	26.03	25.5816	29.475	25.5366	FBgn0010441	pll	Dana\GF18719
ZIND16G_00001877	9.02422	7.8712	10.469	7.87876	9.44098	6.09338	FBgn0037569	tex	Dana\GF16672
ZIND16G_00001878	7.84661	7.35167	9.11737	10.3968	5.29313	10.334	FBgn0032763	CG17568	Dana\GF17497
ZIND16G_00001879	6.70443	11.2756	7.40312	12.5212	10.2044	8.70178	FBgn0001990	wek
ZIND16G_00001880	0.967537	0.73384	1.6685	4.05469	4.08781	3.61037	FBgn0020278	loco	Dana\GF16141
ZIND16G_00001881	3.06275	1.12212	1.80667	1.08772	1.31593	0.996202			Dana\GF18866
ZIND16G_00001882	16.4936	14.5588	16.4951	12.0166	12.7012	13.9464	FBgn0051156	CG31156	Dana\GF16142
ZIND16G_00001883	0.689933	1.30822	1.08161	1.6866	1.66568	1.22595	FBgn0038993	CG13843	Dana\GF18863
ZIND16G_00001884	25.0465	25.5474	32.4957	19.0019	12.5108	26.7032
ZIND16G_00001885	38.2425	38.1942	36.5211	28.4438	28.1916	24.2765	FBgn0038989	CG6937	Dana\GF18861
ZIND16G_00001886	26.0916	24.9201	28.4814	18.5613	10.4987	19.2318	FBgn0024558	Dph5	Dana\GF16145
ZIND16G_00001887	29.4986	30.0444	34.0893	24.4297	28.487	26.0583	FBgn0028837	CSN6	Dana\GF18860
ZIND16G_00001888	9.76695	7.59475	9.27134	10.8898	7.35524	6.25734	FBgn0015589	Apc	Dana\GF16423
ZIND16G_00001889	100.829	135.891	148.83	74.7586	80.5189	100.883
ZIND16G_00001890	24.8936	27.3876	25.4097	26.797	21.2165	25.1548	FBgn0039600	Prp39	Dana\GF18589
ZIND16G_00001892	1.12977	0.964	0.531347	0	0.340947	0.150563	FBgn0039595	AstA-R2	Dana\GF16432
ZIND16G_00001893	18.1539	17.8506	19.3935	20.1743	16.9053	22.8801	FBgn0027655	htt	Dana\GF18586
ZIND16G_00001894	11.9355	10.4105	15.0627	10.2121	11.6462	15.8001	FBgn0027655	htt	Dana\GF18586
ZIND16G_00001895	0.30035	0.341706	0.188345	1.25869	0.362563	0.533695	FBgn0039594	snu	Dana\GF18585
ZIND16G_00001896	22.6376	23.3824	21.0133	21.5325	22.2927	25.4052	FBgn0038805	TFAM	Dana\GF18333
ZIND16G_00001897	1.12792	2.95142	1.90971	10.6353	15.6578	7.69616	FBgn0038803	CG5191	Dana\GF16679
ZIND16G_00001898	3.90752	2.90671	2.54459	3.14911	1.81419	4.32621	FBgn0038804	CG10877	Dana\GF18334
ZIND16G_00001899	18.7826	17.9498	21.3776	30.1076	24.0335	37.2464	FBgn0067783	DPCoAC	Dana\GF23201
ZIND16G_00001900	80.2318	72.3511	83.4391	84.7905	79.3949	80.3998	FBgn0016917	Stat92E	Dana\GF23202
ZIND16G_00001902	4.52667	3.16921	1.63766	2.55366	3.22253	1.73244	FBgn0038799	MFS9	Dana\GF23204
ZIND16G_00001906	63.0277	62.5565	69.0917	61.9137	65.4399	75.4533	FBgn0052423	shep	Dana\GF10470
ZIND16G_00001909	107.586	105.835	102.416	73.0536	78.5085	79.3431	FBgn0010747	Srp54k	Dana\GF23972
ZIND16G_00001910	15.6884	16.6281	16.0182	13.2053	15.7007	11.4366	FBgn0028962	AlaRS-m	Dana\GF23971
ZIND16G_00001911	33.1581	35.4921	36.6365	23.7791	23.5647	26.8869	FBgn0035591	CG4611	Dana\GF23967
ZIND16G_00001912	76.3293	69.8439	75.262	58.9582	66.6962	69.8149	FBgn0035592	CG10674	Dana\GF10475
ZIND16G_00001914	3.48565	2.59815	1.58282	3.14815	5.94875	4.10065	FBgn0035844	CG13676	Dana\GF10479
ZIND16G_00001915	3.86857	3.30093	3.07031	6.07955	2.18901	4.89779	FBgn0002899	mus301	Dana\GF23962
ZIND16G_00001916	43.4258	37.6653	44.8917	45.0459	43.0784	40.339	FBgn0010350	Cds	Dana\GF23961
ZIND16G_00001917	44.9954	50.7797	38.0744	38.2427	44.9356	42.9625	FBgn0029113	Uba2	Dana\GF10481
ZIND16G_00001918	17.8449	21.6555	11.7498	13.087	11.4886	16.4885	FBgn0042112	mRpL36	Dana\GF10482
ZIND16G_00001919	7.38238	9.77325	6.81781	9.28127	10.6938	9.44482	FBgn0035838	ldbr	Dana\GF23959
ZIND16G_00001920	83.6359	78.7977	82.3578	65.7178	61.5223	60.4456	FBgn0026252	msk	Dana\GF23958
ZIND16G_00001921	35.7018	29.7054	37.926	29.0301	36.8789	29.9204	FBgn0027549	Nulp1	Dana\GF23957
ZIND16G_00001922	12.9785	15.2241	13.3453	14.6108	13.4287	14.6104			Dana\GF24946
ZIND16G_00001927	5.86017	10.9266	3.06235	17.5661	8.44951	3.29744	FBgn0035290	dsb	Dana\GF24949
ZIND16G_00001928	3.20993	3.93282	1.6258	5.17382	2.68256	2.106	FBgn0262624	Tmhs	Dana\GF24845
ZIND16G_00001929	35.0498	29.4322	25.904	20.5463	23.6733	20.0186	FBgn0000109	Aprt	Dana\GF24950
ZIND16G_00001930	3.34382	2.81796	1.63089	1.94626	0.448493	0.660184	FBgn0035287	CG13937	Dana\GF24951
ZIND16G_00001931	40.8747	52.5032	64.4931	91.173	79.5826	88.5624
ZIND16G_00001933	5.2814	2.38577	2.92225	3.49895	3.93772	2.23573	FBgn0035798	frac	Dana\GF10324
ZIND16G_00001934	101.07	53.9289	48.1751	18.552	23.3486	10.1656	FBgn0001208	Hn	Dana\GF10325
ZIND16G_00001936	27.1004	21.3452	25.9816	71.5275	52.8454	64.4535	FBgn0016694	Pdp1	Dana\GF24150
ZIND16G_00001937	1.97452	0.748798	0.619094	0.459703	0.794502	0.467804	FBgn0052365	CG32365	Dana\GF10326
ZIND16G_00001938	12.3253	10.7942	8.84107	8.26801	2.14076	4.72681	FBgn0003041	pbl	Dana\GF24148
ZIND16G_00001939	22.4647	19.8592	22.7015	17.8109	19.2391	14.4028	FBgn0035825	Tmem43	Dana\GF10634
ZIND16G_00001940	26.7445	31.5476	33.067	25.0035	38.1375	31.583	FBgn0024187	syd	Dana\GF10633
ZIND16G_00001941	1.51556	1.03455	1.42558	0.317565	0	0	FBgn0041156	exex	Dana\GF23802
ZIND16G_00001942	114.285	121.116	141.86	60.1405	45.9857	82.3422	FBgn0010406	RNaseX25	Dana\GF23803
ZIND16G_00001943	60.071	53.9431	60.5911	39.384	53.3591	48.9395	FBgn0035830	CG8209	Dana\GF23804
ZIND16G_00001944	4.62345	6.8186	3.86572	6.81734	9.09515	6.57235	FBgn0026263	bip1	Dana\GF10629
ZIND16G_00001945	35.493	55.4717	47.5492	153.75	92.3254	84.2177	FBgn0035132	mthl10	Dana\GF24876
ZIND16G_00001946	29.1638	40.7585	45.3954	62.6597	119.91	84.4398
ZIND16G_00001947	17.1009	14.6252	14.3106	18.287	21.782	20.9983	FBgn0265574	Cdc5	Dana\GF24891
ZIND16G_00001948	23.4504	21.8771	26.205	22.8979	17.5508	24.5015	FBgn0261985	Ptpmeg	Dana\GF24903
ZIND16G_00001953	13.031	13.2177	13.9556	10.7738	14.9721	14.0603	FBgn0001316	klar	Dana\GF24896
ZIND16G_00001954	0	1.12507	0.930189	0	0	0
ZIND16G_00001956	6.07222	1.9738	2.44787	8.17939	3.14142	8.32353
ZIND16G_00001957	7.10164	6.46359	7.01399	4.83617	7.71537	5.29996	FBgn0035140	BORCS6	Dana\GF24756
ZIND16G_00001958	19.1235	17.2379	15.9125	18.34	13.1405	18.9769	FBgn0035142	Hipk	Dana\GF24757
ZIND16G_00001959	18.2491	21.0424	23.1967	19.1192	14.8845	22.6112	FBgn0035142	Hipk	Dana\GF24757
ZIND16G_00001961	1.20414	2.05492	0	0	0	0.641896	FBgn0035144	Kah	Dana\GF25038
ZIND16G_00001963	38.0771	41.888	36.4083	19.4518	33.0486	25.8336
ZIND16G_00001964	31.5913	43.3473	41.4218	50.3485	40.9084	33.4768	FBgn0035146	CG13893	Dana\GF25037
ZIND16G_00001969	2.57735	1.67556	1.50077	1.28583	4.29642	2.61698	FBgn0004635	rho	Dana\rho
ZIND16G_00001972	18.0659	21.4938	19.77	25.6076	26.7968	26.6883	FBgn0043458	CG12084	Dana\GF25033
ZIND16G_00001973	56.3492	59.2567	63.4133	64.8865	80.7674	89.1946	FBgn0028577	hfp	Dana\GF25032
ZIND16G_00001974	51.7165	47.7061	51.2754	46.8605	35.4325	38.7451
ZIND16G_00001975	51.7557	51.1012	51.2908	42.4105	53.1047	43.7491	FBgn0261243	Psa	Dana\GF24769
ZIND16G_00001976	13.9696	13.8856	15.6991	19.5657	19.5258	18.0292	FBgn0035227	Iml1	Dana\GF25030
ZIND16G_00001977	5.55453	1.35414	0.74639	2.07835	0	0.422995	FBgn0053514	CG33514	Dana\GF25066
ZIND16G_00001978	18.8619	15.3279	13.1798	9.59834	15.6129	16.0876	FBgn0035534	mRpS6	Dana\GF25065
ZIND16G_00001979	7.29974	5.29586	7.96096	5.98524	4.34203	4.06048	FBgn0027500	spd-2	Dana\GF10517
ZIND16G_00001980	57.9979	41.5819	43.6812	45.2225	47.6689	41.1752	FBgn0042177	Arts	Dana\GF23922
ZIND16G_00001981	20.238	14.2334	21.8054	7.71019	15.1022	11.3768	FBgn0002284	Prosbeta6	Dana\GF10515
ZIND16G_00001982	18.1265	17.4145	19.5763	13.786	13.6149	14.3152	FBgn0004465	Su(P)	Dana\GF10514
ZIND16G_00001983	73.8439	94.6564	112.516	154.881	125.977	174.645	FBgn0000017	Abl	Dana\GF10512
ZIND16G_00001984	62.0899	69.0518	76.7775	117.676	79.1615	135.369
ZIND16G_00001985	200.986	210.429	196.804	107.923	102.242	135.206	FBgn0262732	mbf1	Dana\GF23918
ZIND16G_00001990	820.603	842.487	358.831	1004.48	510.426	271.612	FBgn0250815	Jon65Aiv	Dana\GF10666
ZIND16G_00001991	124.825	68.6076	29.7502	80.4104	41.2336	17.0848	FBgn0035665	Jon65Aiii	Dana\GF10664
ZIND16G_00001992	4.78261	6.12128	5.24842	3.13166	4.57049	4.67404	FBgn0028980	tant	Dana\GF10670
ZIND16G_00001994	143.271	59.8769	55.7917	103.277	6.05063	7.57058	FBgn0035670	CG10472	Dana\GF23751
ZIND16G_00001995	0.168396	0	0.475192	0.35285	1.01638	1.79534	FBgn0259164	CG42269	Dana\GF10672
ZIND16G_00001996	22.3524	20.5727	24.5688	23.9444	40.3219	19.8144	FBgn0035674	CG13295	Dana\GF10929
ZIND16G_00001997	16.1155	21.668	17.2257	12.2792	15.0323	16.4004	FBgn0266724	Trs20	Dana\GF10320
ZIND16G_00001998	243.122	241.912	194.126	139.233	158.064	156.272	FBgn0011016	SsRbeta	Dana\GF24158
ZIND16G_00001999	20.7644	18.8988	25.391	22.8422	30.0785	33.2067
ZIND16G_00002000	1.09878	0.625038	0.516772	2.30235	0.994783	0.878595	FBgn0266101	CG44838	Dana\GF25137
ZIND16G_00002002	80.621	79.1169	82.9298	42.7265	41.2615	45.9927	FBgn0011327	Uch-L5	Dana\GF24661
ZIND16G_00002003	12.658	14.2918	15.334	13.362	11.6914	12.2684	FBgn0036004	Jarid2
ZIND16G_00002004	27.4152	24.5064	18.4196	22.5676	9.45536	33.404
ZIND16G_00002005	21.5313	19.5968	19.2885	17.187	16.5849	19.3482	FBgn0012058	Cdc27	Dana\GF23866
ZIND16G_00002006	8.93402	9.81368	6.08535	7.74622	6.32198	7.88272	FBgn0035754	MED4	Dana\GF23865
ZIND16G_00002007	15.2783	12.6793	14.1251	7.45522	8.14774	7.80974	FBgn0035420	hob	Dana\GF24380
ZIND16G_00002008	11.276	9.74974	9.33371	8.66334	10.8893	8.01455	FBgn0286567	gry	Dana\GF10122
ZIND16G_00002009	185.812	166.164	164.858	150.042	175.816	168.69	FBgn0047135	CG32276	Dana\GF24382
ZIND16G_00002010	933.322	1643.2	1319.31	1550.2	434.058	905.776	FBgn0001233	Hsp83	Dana\GF20110
ZIND16G_00002011	5.15542	7.64265	8.22916	8.02003	1.13151	3.33117	FBgn0035414	CG14965	Dana\GF11015
ZIND16G_00002012	2.23481	3.55954	1.6817	1.40482	2.15817	0.953052	FBgn0260026	CG42494	Dana\GF27053
ZIND16G_00002013	4.34138	5.08027	3.73359	5.45806	3.89303	3.04161	FBgn0283724	Girdin	Dana\GF10119
ZIND16G_00002014	0	0	1.73058	0	2.22091	1.96151
ZIND16G_00002015	2.69824	3.99069	3.55325	3.10958	3.58285	2.87671	FBgn0036266	Tsen54	Dana\GF24994
ZIND16G_00002016	41.1747	38.7676	46.7432	66.6408	57.5874	87.7965	FBgn0022709	Ak1	Dana\GF24995
ZIND16G_00002017	1.60146	0	0	0	0	0
ZIND16G_00002018	15.4333	11.8328	14.5169	8.08458	10.935	10.3732	FBgn0036263	thoc6	Dana\GF24996
ZIND16G_00002019	9.84946	10.6054	8.43746	14.0045	11.465	12.0011	FBgn0035900	ZC3H3	Dana\GF10163
ZIND16G_00002020	22.7253	24.7232	24.1816	24.1065	24.5177	28.317	FBgn0035253	Srrm234	Dana\GF24975
ZIND16G_00002021	8.08136	8.22631	9.20187	8.91231	7.44482	6.80203
ZIND16G_00002022	28.6801	23.3065	12.6127	33.3645	14.8374	12.3103	FBgn0035252	CG7970	Dana\GF24823
ZIND16G_00002023	140.265	126.649	136.823	97.9686	137.067	146.378	FBgn0035251	Vta1	Dana\GF24976
ZIND16G_00002024	69.032	69.8909	71.089	63.0343	63.0715	74.0482	FBgn0025725	alphaCOP	Dana\GF24978
ZIND16G_00002025	15.9073	6.03254	3.24195	10.8328	4.16048	2.54392	FBgn0013342	nSyb	Dana\GF24019
ZIND16G_00002026	121.543	116.478	129.518	116.727	121.604	136.878	FBgn0035438	Gtpx	Dana\GF10532
ZIND16G_00002027	26.3976	31.1787	27.7682	39.3733	36.3656	37.0594	FBgn0035437	Strip	Dana\GF23912
ZIND16G_00002028	12.3613	10.0968	9.24226	15.2752	19.1304	13.1789	FBgn0035436	CG12016	Dana\GF10530
ZIND16G_00002029	2.91569	1.65858	3.19967	0	0	0	FBgn0036690	Ilp8	Dana\GF24404
ZIND16G_00002030	28.4152	31.6876	34.4024	45.6867	51.6211	45.8919	FBgn0261872	scaf6	Dana\GF24403
ZIND16G_00002031	14.2654	15.2668	13.4184	11.2725	4.23208	8.89336
ZIND16G_00002032	186.747	207.689	229.352	137.759	152.121	191.322	FBgn0040475	SH3PX1	Dana\GF25132
ZIND16G_00002033	17.9299	12.2392	11.676	9.24792	13.9852	8.23453	FBgn0041630	Hexo1	Dana\GF25061
ZIND16G_00002034	16.7464	13.7965	14.3942	7.56246	10.4561	9.85053	FBgn0015829	TfIIEbeta	Dana\GF25060
ZIND16G_00002035	121.255	104.669	127.216	99.9411	116.687	107.578	FBgn0011824	CG4038	Dana\GF26417
ZIND16G_00002036	42.0771	45.1293	47.7735	61.3672	72.9445	71.9345	FBgn0035526	CG1316	Dana\GF25059
ZIND16G_00002037	32.2074	35.0939	35.4154	23.7628	15.3324	26.5997	FBgn0035524	CG11583	Dana\GF24741
ZIND16G_00002038	118.686	130.192	162.96	191.343	214.05	298.4	FBgn0035523	Ctl1	Dana\GF25058
ZIND16G_00002040	59.3342	77.3485	80.2288	44.0324	73.1165	65.8946
ZIND16G_00002041	16.6747	14.755	22.6557	19.4109	20.1286	31.6047
ZIND16G_00002042	19.558	17.8008	16.2505	9.39153	4.52509	4.51787	FBgn0001257	ImpL2	Dana\GF23872
ZIND16G_00002043	52.3537	55.1504	79.3396	44.6926	39.7913	43.4129
ZIND16G_00002044	49.5829	65.185	57.0032	20.7788	26.6014	27.0186	FBgn0263110	CG43367
ZIND16G_00002047	55.5564	39.1878	66.89	25.6104	24.143	48.5695
ZIND16G_00002048	30.1955	25.1924	49.2314	35.8534	18.225	36.4852
ZIND16G_00002049	0	0	0.333401	0.742693	0.855727	1.51156	FBgn0040697	Teh3	Dana\GF23880
ZIND16G_00002050	0.235034	0.534792	0.442158	0	0.567434	1.00232	FBgn0035505	Teh2	Dana\GF23881
ZIND16G_00002053	14.8894	20.8921	19.2963	8.49298	7.58881	6.70246	FBgn0261274	Ero1L	Dana\GF10559
ZIND16G_00002056	36.3384	40.7108	43.0522	38.6523	42.8608	37.559	FBgn0264691	Lst8	Dana\GF22378
ZIND16G_00002057	75.9478	84.0051	101.063	70.7281	59.6642	88.0403	FBgn0030141	Gga	Dana\GF22567
ZIND16G_00002058	1452.61	1396.26	1503.97	1988.66	2439.76	2064.71	FBgn0002590	RpS5a	Dana\GF22379
ZIND16G_00002059	2.63903	1.668	1.10326	1.84324	2.12378	2.81359	FBgn0028581	mei-217	Dana\GF22380
ZIND16G_00002060	4.18666	2.29336	2.47953	4.22383	1.8718	2.64508	FBgn0002709	mei-218	Dana\GF27948
ZIND16G_00002061	33.0977	42.6535	53.9999	118.45	186.331	118.664	FBgn0260748	CG5004	Dana\GF28009
ZIND16G_00002062	15.2456	21.5638	20.9292	48.781	69.6348	43.4905	FBgn0260748	CG5004	Dana\GF22566
ZIND16G_00002063	3.58642	4.32026	3.57193	9.06204	8.65859	6.97253	FBgn0260748	CG5004	Dana\GF22566
ZIND16G_00002064	3.09637	2.2017	3.64066	9.73204	9.81155	10.3162	FBgn0030817	CG4991	Dana\GF21745
ZIND16G_00002065	0	1.07047	0	0.985782	0.227163	0.601892	FBgn0030816	CG16700	Dana\GF21744
ZIND16G_00002068	3.20437	1.2152	3.01411	1.49207	0.429789	1.89796	FBgn0030813	CG4949	Dana\GF21740
ZIND16G_00002069	18.2863	16.0594	18.1059	10.4194	11.6179	13.6813
ZIND16G_00002070	24.2101	22.5088	21.7932	24.1372	22.4685	21.0932	FBgn0030812	wcy	Dana\GF21829
ZIND16G_00002072	25.2594	26.2947	24.2348	21.4357	18.5998	23.9678	FBgn0015799	Rbf	Dana\GF22059
ZIND16G_00002073	72.3451	69.2914	90.1772	75.6258	93.7486	101.523	FBgn0030685	Graf	Dana\GF19848
ZIND16G_00002075	341.234	342.13	345.841	314.463	275.801	326.151	FBgn0000319	Chc	Dana\GF11191
ZIND16G_00002076	3.4354	2.79173	2.30816	3.08503	1.18485	2.61616	FBgn0030710	CG8924
ZIND16G_00002077	78.8986	65.6387	70.1169	26.6925	20.0403	27.601	FBgn0264975	Nrg	Dana\GF21814
ZIND16G_00002079	3.00094	4.90784	5.64553	1.17901	1.35845	2.79951	FBgn0030485	CG1998	Dana\GF22423
ZIND16G_00002081	31.4102	30.6301	31.4933	24.2289	19.5832	24.2879	FBgn0030786	mRpL22	Dana\GF22663
ZIND16G_00002082	24.4382	23.2012	24.8896	18.717	22.7863	27.4921	FBgn0028360	Cdc7	Dana\GF22271
ZIND16G_00002083	1.57415	2.04674	1.69221	1.76701	2.57886	1.91802	FBgn0030833	CG8915	Dana\GF22621
ZIND16G_00002084	20.5853	22.9606	21.6411	23.2584	25.8237	19.365	FBgn0030834	CG8675	Dana\GF22620
ZIND16G_00002087	50.5201	184.047	50.5537	149.215	164.139	71.0516	FBgn0039342	CG5107	Dana\GF17271
ZIND16G_00002088	98.3616	196.135	109.931	262.615	145.547	71.6032	FBgn0030837	CG8661	Dana\GF22619
ZIND16G_00002089	5.42424	3.25145	4.66329	2.99421	1.68975	3.35789	FBgn0261549	rdgA	Dana\GF19181
ZIND16G_00002091	1.09473	0	0.343243	0.764617	0	0.389046	FBgn0030073	CG10962	Dana\GF19119
ZIND16G_00002092	44.201	37.5023	42.3596	22.1514	14.972	23.3405	FBgn0037989	ATP8B	Dana\GF17746
ZIND16G_00002093	2.11736	1.75193	2.71588	3.22665	3.02065	1.64175	FBgn0030077	CG15365	Dana\GF19117
ZIND16G_00002094	675.953	739.173	879.908	632.835	920.382	882.308	FBgn0265413	CG44325	Dana\GF19114
ZIND16G_00002095	13.399	13.9184	15.8913	12.2069	13.5958	9.10944	FBgn0030081	CG7246	Dana\GF19113
ZIND16G_00002096	18.1716	18.2767	18.579	12.968	20.6639	17.4081	FBgn0030990	CG7556	Dana\GF16003
ZIND16G_00002097	36.8595	30.526	34.7984	34.4997	38.6053	31.9292	FBgn0030502	tth	Dana\GF21813
ZIND16G_00002098	4.22679	4.43408	5.00851	5.75108	4.83724	5.44275	FBgn0030486	Set2	Dana\GF22528
ZIND16G_00002099	15.1445	13.449	15.9869	17.2096	11.8056	15.6907	FBgn0260938	tay
ZIND16G_00002100	1.36401	0.456417	0.679245	2.26966	3.68049	2.05303	FBgn0030961	CG7058	Dana\GF19133
ZIND16G_00002103	90.4788	101.71	102.96	87.901	117.682	103.937	FBgn0027335	Rip11	Dana\GF22404
ZIND16G_00002104	12.719	16.2791	16.7494	11.3267	9.21213	12.8823	FBgn0030943	Nup35	Dana\GF22540
ZIND16G_00002105	59.6945	65.5721	63.5723	44.5693	61.7059	64.7402	FBgn0030944	Hou	Dana\GF22403
ZIND16G_00002106	6.16917	6.85151	7.46085	9.23333	8.51088	9.23944	FBgn0030945	Ing3	Dana\GF22402
ZIND16G_00002107	4.89819	4.21712	4.35831	7.21217	6.87159	7.90383	FBgn0030506	DNAlig4	Dana\GF21760
ZIND16G_00002108	6.11765	7.35546	7.32381	15.0765	12.6717	9.85756	FBgn0030505	NFAT	Dana\GF21808
ZIND16G_00002109	18.7282	15.4959	12.5449	19.9184	15.7567	15.7315	FBgn0030503	Tango2	Dana\GF21807
ZIND16G_00002110	3.47082	3.82135	2.52754	5.04392	1.48668	2.50672	FBgn0288690	Dna2	Dana\GF24887
ZIND16G_00002113	0	0	0	0	1.35652	0
ZIND16G_00002114	9.95708	12.1588	14.2362	26.0796	34.456	21.5145	FBgn0030027	CG1632	Dana\GF22489
ZIND16G_00002116	26.9615	23.1663	28.553	22.7162	23.6699	26.9358	FBgn0027564	CG3149	Dana\GF22446
ZIND16G_00002117	2.16627	1.72519	3.26025	2.04261	3.39948	4.38816
ZIND16G_00002118	73.4394	83.0512	81.6953	89.1504	102.984	86.2674	FBgn0024994	Ugalt	Dana\GF22488
ZIND16G_00002119	5.039	10.0325	9.47963	5.27927	10.6448	9.40153
ZIND16G_00002120	3.81632	3.47344	2.33332	2.7988	2.99442	2.23781
ZIND16G_00002121	11.2043	12.5623	14.5103	11.2282	11.3689	7.7905	FBgn0024973	CG2701	Dana\GF22485
ZIND16G_00002122	14.5688	14.207	15.5463	21.5484	21.4289	15.4019
ZIND16G_00002124	56.8544	57.3429	58.0301	58.5092	62.5466	61.9047	FBgn0004856	Bx42	Dana\GF19111
ZIND16G_00002125	36.4164	34.6963	28.2022	24.4016	20.8147	24.2828	FBgn0030087	CG7766	Dana\GF19112
ZIND16G_00002126	228.805	236.332	252.967	188.84	254.624	222.727	FBgn0030086	CCT2	Dana\GF19192
ZIND16G_00002127	4.92664	1.98887	1.1959	0.166502	0.767369	0	FBgn0030778	CG4678	Dana\GF22654
ZIND16G_00002128	6.18065	1.40634	1.93789	2.15845	0	0	FBgn0030776	CG4653	Dana\GF22653
ZIND16G_00002129	10.1916	2.89873	4.79324	6.67347	0	0	FBgn0030775	CG9673	Dana\GF22292
ZIND16G_00002130	10.3066	1.61735	4.0116	3.72347	0.858033	0	FBgn0030774	sphe	Dana\GF22294
ZIND16G_00002133	105.33	118.428	118.825	88.3559	95.201	94.4274	FBgn0029676	HIP-R	Dana\GF19147
ZIND16G_00002135	28.5553	27.694	33.9051	35.3117	44.6416	42.4221	FBgn0030800	Nprl2	Dana\GF21822
ZIND16G_00002136	10.0722	9.37557	8.36678	6.85223	8.2109	7.2519	FBgn0000152	Axs	Dana\GF21728
ZIND16G_00002137	0.314437	0.357732	0.591535	0.658859	0.379567	1.34094	FBgn0030769	CG13012	Dana\GF21729
ZIND16G_00002138	15.4327	13.0721	14.2515	24.8429	23.3887	17.8346	FBgn0003189	r	Dana\GF21836
ZIND16G_00002139	610.194	484.334	630.693	239.733	265.513	421.726	FBgn0030052	CG12065
ZIND16G_00002140	435.925	389.411	593.802	216.515	169.56	333.938
ZIND16G_00002141	77.379	73.2439	73.367	23.9963	35.8682	58.738
ZIND16G_00002142	63.5547	58.3718	68.3436	22.3684	18.1808	30.1737	FBgn0028292	ric8a	Dana\GF19073
ZIND16G_00002144	6.89933	8.66695	9.86974	12.8001	16.8303	11.6465	FBgn0030121	Cfp1	Dana\GF19227
ZIND16G_00002145	69.3656	73.9254	82.8693	222.491	190.082	188.234	FBgn0030520	Pdcd4	Dana\GF22345
ZIND16G_00002146	8.41003	11.5476	9.82018	9.4187	9.10182	10.5122	FBgn0020909	Rtc1	Dana\GF22603
ZIND16G_00002148	3.75615	3.53656	3.71588	7.5991	7.19214	5.04027	FBgn0003218	rdgB	Dana\GF22606
ZIND16G_00002149	73.4799	72.1812	70.3351	32.5569	39.8564	50.0411	FBgn0031143	CG1532	Dana\GF21860
ZIND16G_00002151	12.4034	1.31267	4.88383	6.64849	0.232132	0	FBgn0261675	Npc1b	Dana\GF21705
ZIND16G_00002154	17.5619	29.875	25.3295	39.2519	36.1403	34.4157
ZIND16G_00002155	10.8208	12.3108	10.1784	11.3368	14.5135	10.2547
ZIND16G_00002156	30.4842	34.8484	39.8406	16.276	17.1608	28.1255	FBgn0283712	LIMK1	Dana\GF20901
ZIND16G_00002157	18.3697	17.9135	24.6844	14.1135	13.516	19.3983	FBgn0283712	LIMK1	Dana\GF20901
ZIND16G_00002158	12.8226	11.3652	13.7442	10.7784	13.8587	10.9684	FBgn0030403	CG1824	Dana\GF20900
ZIND16G_00002159	216.109	221.569	256.046	361.66	521.744	392.84	FBgn0029629	eIF3g1	Dana\GF21942
ZIND16G_00002160	7.92145	5.52359	3.60538	5.3543	8.01995	7.90055	FBgn0011566	Smyd3	Dana\GF21943
ZIND16G_00002161	16.089	19.2288	15.2866	13.6211	10.9859	13.8612	FBgn0004643	Zw10	Dana\GF22219
ZIND16G_00002162	26.436	39.7301	37.7601	29.4062	35.0636	32.7081	FBgn0025615	Torsin	Dana\GF20855
ZIND16G_00002164	0.360092	1.22902	0.677425	0.754525	0.21734	0	FBgn0025739	pon	Dana\GF21417
ZIND16G_00002165	4.31061	7.21198	6.67828	5.84442	9.79478	5.81225	FBgn0001079	fu	Dana\GF22541
ZIND16G_00002167	0	2.20602	0	0	0	0
ZIND16G_00002168	0.330461	0	0	0	2.39346	0	FBgn0004959	phtm	Dana\GF22543
ZIND16G_00002169	2.24508	0.121629	1.30729	0.784043	1.54863	0.45592	FBgn0010383	Cyp18a1	Dana\GF22398
ZIND16G_00002172	5.60285	2.54973	4.34791	7.33751	10.9905	5.97345	FBgn0031126	Cyp6v1	Dana\GF15968
ZIND16G_00002174	3.52906	7.85541	4.7628	5.46562	5.55658	3.92607	FBgn0027592	MED15	Dana\GF20664
ZIND16G_00002175	32.7396	37.0566	42.3244	65.0833	63.8417	65.1563	FBgn0043364	cbt	Dana\cbt
ZIND16G_00002176	0	0	0	0	1.12352	0
ZIND16G_00002177	26.8657	40.6191	37.13	69.8729	60.4515	47.989	FBgn0003963	ush	Dana\GF20666
ZIND16G_00002178	11.676	8.74783	9.64343	6.86229	1.71885	6.98322	FBgn0035725	Mis12
ZIND16G_00002179	21.6881	23.2724	21.7913	27.37	37.4856	32.0564	FBgn0021874	Nle	Dana\GF14879
ZIND16G_00002180	20.2485	18.6154	18.6615	14.3569	20.9861	17.0086	FBgn0031266	Sf3b1	Dana\GF15024
ZIND16G_00002181	3.75077	4.26722	4.61363	8.46377	5.22424	3.99886	FBgn0013323	Ptth	Dana\GF14877
ZIND16G_00002182	3.72391	4.23666	2.7244	8.66993	2.49736	7.49931	FBgn0023489	Pph13	Dana\GF15026
ZIND16G_00002188	1.17657	0	0	0	0	0
ZIND16G_00002189	3.35222	4.08621	4.50455	4.26464	4.62465	5.87148	FBgn0086130	Dbp21E2	Dana\GF23502
ZIND16G_00002190	5.83689	8.00276	8.30589	8.1536	8.85255	7.26013	FBgn0031281	Saf6	Dana\GF14825
ZIND16G_00002191	620.922	663.623	814.282	584.08	636.729	895.425	FBgn0031285	CG3662	Dana\GF15077
ZIND16G_00002192	13.1919	11.6483	14.8163	11.5518	13.7853	12.3852	FBgn0031286	CG3862	Dana\GF14822
ZIND16G_00002193	151.771	176.295	218.074	117.691	244.759	253.545	FBgn0020304	drongo	Dana\GF14821
ZIND16G_00002194	10.5982	6.738	8.50291	10.1238	10.5358	13.9578	FBgn0031287	CG4291	Dana\GF14820
ZIND16G_00002195	12.31	10.5816	10.8072	8.59798	10.2368	7.87455	FBgn0020545	kraken	Dana\GF15079
ZIND16G_00002198	36.6027	38.6271	49.7446	78.6795	125.544	83.6992	FBgn0029095	aru	Dana\GF14819
ZIND16G_00002199	24.2659	20.8198	24.3384	32.4459	36.8176	36.4481	FBgn0053526	PNUTS	Dana\GF15070
ZIND16G_00002201	192.585	109.551	55.3878	76.9331	40.1397	16.9872
ZIND16G_00002202	0.261615	0.297637	0.123041	0.685223	1.10531	0.13946	FBgn0046113	GluRIIC	Dana\GF15073
ZIND16G_00002203	2.11427	2.40539	1.26556	0	0	0.819681	FBgn0028481	CG4341	Dana\GF15075
ZIND16G_00002204	11.1891	18.4993	20.1408	29.7703	46.8362	43.4256	FBgn0020762	Atet	Dana\GF15020
ZIND16G_00002206	0	0	0	0	0	1.05696
ZIND16G_00002207	0	0	0	1.23708	0	0
ZIND16G_00002209	53.0557	44.2763	46.7597	29.3058	24.0399	24.1496	FBgn0031590	CG3702	Dana\GF14857
ZIND16G_00002210	197.481	184.271	224.737	120.062	108.335	169.628	FBgn0085437	CG34408	Dana\GF19204
ZIND16G_00002213	2.03015	1.73226	2.98377	2.19342	2.91016	2.29971	FBgn0259818	CG42399	Dana\GF15042
ZIND16G_00002214	2.53994	1.06461	0.377231	2.94115	0.968224	0.285046	FBgn0051974	CG31974	Dana\GF15043
ZIND16G_00002215	340.258	421.234	434.852	759.317	1596.1	962.374	FBgn0001142	Gs1	Dana\GF14864
ZIND16G_00002216	0.671582	1.52811	0	2.11081	1.62138	1.43201
ZIND16G_00002217	170.117	154.652	161.512	195.218	180.98	211.965	FBgn0288229	CG3164	Dana\GF15046
ZIND16G_00002218	11.9346	16.2245	14.2703	49.5908	50.5454	36.5546	FBgn0031220	CG4822	Dana\GF15047
ZIND16G_00002219	120.688	94.1527	84.7943	129.539	150.444	107.663	FBgn0005278	Sam-S
ZIND16G_00002221	12.7022	15.2365	12.5973	12.006	11.4999	11.4815	FBgn0026787	Nhe1	Dana\GF15048
ZIND16G_00002223	12.6953	13.338	12.7336	14.7257	9.22621	10.8418	FBgn0067779	dbr	Dana\GF15049
ZIND16G_00002224	22.103	23.0974	25.1028	27.1021	28.0647	18.1538	FBgn0031213	galectin	Dana\GF15050
ZIND16G_00002228	18.3333	22.5842	20.8993	26.3307	25.5749	24.6589	FBgn0031216	Zir	Dana\GF14871
ZIND16G_00002229	5.26052	5.48611	6.32267	5.66444	7.76129	6.38742	FBgn0002901	mus304	Dana\GF23614
ZIND16G_00002230	42.463	43.7538	47.1508	45.3557	44.5074	47.6273	FBgn0002121	l(2)gl	Dana\GF14872
ZIND16G_00002232	64.2376	72.2177	72.6989	68.7607	94.6732	86.4524	FBgn0032172	CG5850	Dana\GF14144
ZIND16G_00002233	32.9032	44.8382	51.3559	52.9077	77.6912	68.1032	FBgn0032170	CG4658	Dana\GF15732
ZIND16G_00002234	6.7829	9.06424	6.78526	5.30154	6.36834	6.42805	FBgn0032169	CG4709	Dana\GF15731
ZIND16G_00002235	4.82672	4.96834	3.67535	2.88964	2.77452	2.69552	FBgn0032168	CG13126	Dana\GF14146
ZIND16G_00002236	12.5647	5.68347	3.13267	7.93002	2.3756	2.58232	FBgn0032167	CG5853	Dana\GF14147
ZIND16G_00002237	4.865	4.25759	4.04813	5.48904	2.4846	3.98984	FBgn0032166	CG4619	Dana\GF15730
ZIND16G_00002238	3.98752	4.30974	4.50091	6.05759	3.36942	4.25127	FBgn0032129	jp	Dana\GF21962
ZIND16G_00002239	7.55001	8.25275	6.54474	9.461	11.2583	9.46989	FBgn0032130	brwl	Dana\GF22772
ZIND16G_00002240	128.525	113.454	116.537	137.989	124.397	140.575	FBgn0028479	Mtpalpha	Dana\GF21951
ZIND16G_00002241	63.415	57.9115	66.0695	15.7904	6.52223	24.5577	FBgn0014179	gcm	Dana\GF21907
ZIND16G_00002242	8.24925	7.09606	5.86691	8.221	4.1289	3.00313	FBgn0000721	for	Dana\GF14659
ZIND16G_00002243	11.7107	0	4.89573	1.36323	0	2.77451
ZIND16G_00002244	5.81708	1.89087	5.4717	1.74127	4.01257	0.885978
ZIND16G_00002245	10.3694	4.85766	7.17185	3.51476	1.47262	3.25155	FBgn0002985	odd	Dana\GF14661
ZIND16G_00002250	10.9065	12.7529	11.6838	10.5801	11.4589	11.9509	FBgn0029693	Cmtr1	Dana\GF21495
ZIND16G_00002251	4.50289	3.54663	2.93229	5.08049	4.18122	4.80073	FBgn0004832	Xpac	Dana\GF21494
ZIND16G_00002252	2464.68	2689.25	3301.4	2414.99	3080.8	3343.13	FBgn0026084	cib	Dana\GF20776
ZIND16G_00002253	3.88966	5.96445	3.34057	3.72077	5.71607	3.60603	FBgn0026080	Tip60	Dana\GF21492
ZIND16G_00002254	27.2488	39.7843	26.9125	26.1691	18.0911	27.1144
ZIND16G_00002255	24.7704	28.8769	26.32	26.5923	15.8735	22.8224	FBgn0026083	tyf	Dana\GF20779
ZIND16G_00002256	19.5684	36.5747	26.2951	24.8946	18.5599	23.8431	FBgn0066114	GlcAT-I	Dana\GF20780
ZIND16G_00002258	0	0	0	0	1.13961	0	FBgn0262608	CG43134
ZIND16G_00002261	2.22392	3.03617	3.34701	0.621323	0.178971	0.474204	FBgn0029723	Proc-R	Dana\GF22277
ZIND16G_00002263	14.4471	15.7789	12.0945	1.96767	0.697583	2.92651	FBgn0287828	Pkcdelta	Dana\GF19394
ZIND16G_00002264	0.281238	0.479944	0.52908	1.17859	0.84873	1.04944	FBgn0265767	zyd	Dana\GF22022
ZIND16G_00002269	13.6783	13.6691	14.0832	16.0734	18.9659	12.4153	FBgn0039943	CG17168	Dana\GF22145
ZIND16G_00002270	6.1914	3.13063	5.1767	5.04514	0.830427	1.46687	FBgn0039944	CG17162	Dana\GF22026
ZIND16G_00002271	4.29958	6.52214	1.3481	6.00612	1.73006	0
ZIND16G_00002272	6.85202	8.44512	9.39924	9.57165	8.96058	10.6535	FBgn0003559	su(f)	Dana\GF19444
ZIND16G_00002273	0.190816	0.43418	0.987176	2.29902	4.03096	1.83094	FBgn0267792	rgr	Dana\GF19480
ZIND16G_00002275	22.3816	18.624	21.1397	16.7629	16.5231	17.4528
ZIND16G_00002276	14.1003	15.4002	14.6779	13.7878	11.4608	11.2246	FBgn0030000	CG2260	Dana\GF20981
ZIND16G_00002278	35.4168	36.7678	42.8918	22.7271	26.1861	21.0037	FBgn0031061	CG14232	Dana\GF20468
ZIND16G_00002279	2.43722	3.05009	3.89728	5.36221	8.23776	6.75593	FBgn0031060	Tcs4	Dana\GF20469
ZIND16G_00002280	21.7471	12.0364	20.4559	25.2471	24.1231	20.679	FBgn0031059	CG14229	Dana\GF20268
ZIND16G_00002281	24.5309	31.9987	30.8322	38.6617	36.377	44.1905	FBgn0086384	Mer	Dana\GF20269
ZIND16G_00002282	8.00541	4.60742	5.49254	3.45352	3.06961	2.61068	FBgn0043903	dome	Dana\GF20270
ZIND16G_00002283	6.52742	4.45572	1.22797	4.10319	4.72768	4.1755
ZIND16G_00002284	56.3423	66.1632	63.2309	67.035	71.296	62.0022
ZIND16G_00002286	13.642	14.1736	12.4608	15.1784	15.3789	14.1236	FBgn0031052	Elys	Dana\GF20418
ZIND16G_00002287	675.024	709.234	741.871	1009.14	1320.72	1143.72	FBgn0002579	RpL36	Dana\GF21342
ZIND16G_00002288	41.4163	41.273	38.0872	40.3763	31.0143	35.6095	FBgn0263987	spoon	Dana\GF20944
ZIND16G_00002289	135.981	142.043	161.254	131.5	120.197	150.476	FBgn0004574	Rop	Dana\GF20177
ZIND16G_00002290	167.834	167.927	186.539	209.582	149.418	203.768	FBgn0003392	shi	Dana\GF20511
ZIND16G_00002291	0	3.00018	0	0	0	0
ZIND16G_00002292	42.4514	49.9132	53.2969	44.2894	58.5345	59.6514	FBgn0035470	Ccz1	Dana\GF10255
ZIND16G_00002293	80.5437	79.562	90.4315	64.7244	71.3514	65.3715	FBgn0250789	alpha-Spec	Dana\GF24962
ZIND16G_00002294	9.47903	11.6401	11.7468	14.3448	17.981	16.0413	FBgn0035270	CG13933	Dana\GF24964
ZIND16G_00002296	10.2323	13.1147	12.6705	12.7556	16.4168	15.3279	FBgn0035268	CG8001	Dana\GF24833
ZIND16G_00002297	15.9057	9.63982	3.63546	7.31975	4.84494	3.64513	FBgn0022702	Cht2	Dana\GF24966
ZIND16G_00002299	7.14729	7.99812	6.83314	9.20666	12.7294	9.9935	FBgn0035266	Gk2	Dana\GF24829
ZIND16G_00002301	0.259981	1.62678	0.48909	2.72378	2.35374	2.07883	FBgn0035264	Oseg4	Dana\GF24968
ZIND16G_00002302	2.12667	3.02438	0.500102	2.22808	0.641795	1.70051
ZIND16G_00002303	2.74696	3.57165	1.84561	2.05567	0.473706	1.25514	FBgn0261266	zuc
ZIND16G_00002304	60.9029	70.116	81.4326	25.0189	24.776	37.6232	FBgn0266696	Svil	Dana\GF24919
ZIND16G_00002305	1.22276	0	0.575078	0	0.738015	0.651817
ZIND16G_00002306	1.69043	0.240399	0.198758	0.664139	0	0.225281	FBgn0035343	CG16762	Dana\GF24864
ZIND16G_00002307	119.633	5.12226	4.84001	19.5419	0.776416	1.37147	FBgn0035343	CG16762	Dana\GF24864
ZIND16G_00002308	7.61761	6.30291	5.4717	18.8638	21.7347	13.4373	FBgn0035344	Cyp4d20	Dana\GF24863
ZIND16G_00002309	5.52267	1.57078	1.94804	4.3395	1.66665	5.88797
ZIND16G_00002310	10.9878	9.72281	12.6322	8.95358	8.84251	10.413
ZIND16G_00002311	10.2334	7.16462	9.99606	4.94833	3.80096	4.6159			Dana\GF24919
ZIND16G_00002312	51.1634	39.3846	22.9854	11.2006	8.29626	5.42762	FBgn0035348	CG16758	Dana\GF24862
ZIND16G_00002313	6.92449	1.96949	4.07085	6.34783	8.35879	11.0738
ZIND16G_00002314	2.12287	0	2.66244	6.67228	5.97937	6.03543
ZIND16G_00002315	53.4792	55.5978	79.5033	71.1635	87.9304	100.598	FBgn0035440	CG14969	Dana\GF23911
ZIND16G_00002317	0.706991	0.804339	0	2.96281	5.54731	1.13063	FBgn0035103	Vdup1	Dana\GF24927
ZIND16G_00002318	16.6992	16.1148	13.4637	20.151	13.3188	16.85	FBgn0000541	E(bx)	Dana\GF24755
ZIND16G_00002319	14.5643	15.7918	16.1436	18.6974	14.1969	13.4865	FBgn0000541	E(bx)	Dana\GF24755
ZIND16G_00002320	5.25663	1.49511	0	1.37682	6.34546	2.80216
ZIND16G_00002321	1.91093	3.26107	3.59493	4.00408	4.61348	2.03732	FBgn0052476	mthl14	Dana\GF25040
ZIND16G_00002322	348.579	360.367	498.952	230.235	343.943	368.404
ZIND16G_00002323	313.938	273.826	393.731	211.597	248.854	324.662
ZIND16G_00002324	201.713	205.802	244.134	116.814	111.136	210.123
ZIND16G_00002325	34.6918	24.8824	19.1536	19.3582	19.5732	14.473	FBgn0035120	wac
ZIND16G_00002326	11.2574	11.4825	13.5101	8.13391	10.309	9.51883	FBgn0035122	mRpL17	Dana\GF25043
ZIND16G_00002327	1.95823	1.11393	0.920979	0.512899	0	1.04388	FBgn0085292	CG34263	Dana\GF26860
ZIND16G_00002328	17.6396	11.5462	6.13686	1.51896	3.20858	1.03048			Dana\GF12573
ZIND16G_00002329	0.284372	0.161764	0.802463	3.57518	6.35059	3.335	FBgn0027111	miple1	Dana\GF25044
ZIND16G_00002331	6.54139	3.28327	4.34329	5.84546	6.03837	7.17918	FBgn0003261	Rm62	Dana\GF24750
ZIND16G_00002332	5.13716	1.94817	9.6643	14.3523	12.4025	12.7796
ZIND16G_00002336	53.2393	61.8231	66.1954	130.918	80.3705	83.1186	FBgn0264707	RhoGEF3
ZIND16G_00002337	8.99685	8.52971	7.47536	8.01196	5.4302	9.91167	FBgn0052343	Atac3	Dana\GF25050
ZIND16G_00002338	10.3357	10.583	12.4997	10.5191	14.2589	9.75998	FBgn0052344	CG32344	Dana\GF25051
ZIND16G_00002339	48.6931	43.6178	57.8448	45.6642	43.9154	50.3475	FBgn0004373	fwd	Dana\GF25052
ZIND16G_00002340	2.48781	7.0759	5.85024	2.60643	3.00312	1.32618
ZIND16G_00002341	8.16794	1.32751	3.2927	0	0.704271	0	FBgn0085483	CG34454	Dana\GF27663
ZIND16G_00002342	362.153	366.407	377.104	697.238	661.396	678.181
ZIND16G_00002343	145.115	148.716	149.686	265.564	230.972	231.868	FBgn0053229	CG33229	Dana\GF24747
ZIND16G_00002345	1.22845	0.465867	0	0	0	0.436569	FBgn0035113	pyx	Dana\GF25054
ZIND16G_00002346	11.7067	4.90684	2.89778	1.29104	1.48753	3.94136	FBgn0063923	Kaz1-ORFB	Dana\GF24746
ZIND16G_00002347	26.0318	23.6929	28.3584	18.2666	14.4696	23.4937	FBgn0035111	Dis3l2	Dana\GF24745
ZIND16G_00002348	8.10508	7.89021	8.40982	7.87876	7.16143	8.37394	FBgn0036574	elg1	Dana\GF24159
ZIND16G_00002351	19.3266	11.1741	14.9009	10.9539	11.8561	10.978	FBgn0263605	l(3)72Dn	Dana\GF10315
ZIND16G_00002352	56.8486	45.1922	51.6834	17.9425	12.9208	23.8378	FBgn0036579	Tmx3	Dana\GF24161
ZIND16G_00002353	22.8743	16.5438	27.971	29.1003	28.204	44.4197	FBgn0263607	l(3)72Dp	Dana\GF24165
ZIND16G_00002354	1.05343	0.299619	0.24772	0.551828	0.317907	0	FBgn0263608	l(3)72Dr	Dana\GF10313
ZIND16G_00002356	4.90974	11.1716	17.3953	79.5582	168.516	73.6319	FBgn0036587	CG4950	Dana\GF10307
ZIND16G_00002357	2.35453	0.892912	0	1.64453	1.89482	1.67351	FBgn0036871	CG14096
ZIND16G_00002359	0.770324	1.31459	0.362294	4.03527	6.50919	2.87447	FBgn0036595	CG13046	Dana\GF27465
ZIND16G_00002361	0.46812	0	0	0	2.82542	6.98717	FBgn0036597	CG4962	Dana\GF10300
ZIND16G_00002363	1.27807	0	0.601091	0	0.771398	6.13171	FBgn0036599	CG13044	Dana\GF10299
ZIND16G_00002364	0	0	0	0	0	2.17384
ZIND16G_00002365	0	0	1.31708	0	0	4.4785	FBgn0036601	CG13063	Dana\GF24178
ZIND16G_00002367	0	0	2.60557	1.74127	0.668761	5.31587
ZIND16G_00002372	0	0	0	0	1.11564	0	FBgn0053060	CG33060
ZIND16G_00002375	15.1938	13.7094	11.3348	9.88027	12.6489	11.7301	FBgn0285951	mRpS34	Dana\GF10114
ZIND16G_00002376	3.50831	6.48598	4.40001	8.42322	7.5877	6.54563	FBgn0036614	Golgin104	Dana\GF24390
ZIND16G_00002377	4.24633	8.17556	4.30145	4.10658	7.88597	6.96492	FBgn0283681	Tcs3	Dana\GF10115
ZIND16G_00002378	0	0	0	0.657814	1.51586	0	FBgn0011693	Pdh	Dana\GF24389
ZIND16G_00002379	24.0522	23.6662	20.1783	18.729	31.7807	25.2966	FBgn0266417	ringer	Dana\GF24388
ZIND16G_00002380	19.0288	14.613	7.60708	5.23324	2.87129	1.52156
ZIND16G_00002383	5.49937	5.80969	4.9881	1.4404	0.948353	1.88457	FBgn0034484	CG11044	Dana\GF11745
ZIND16G_00002384	5.51732	3.31287	6.63133	0.321133	0.555012	0	FBgn0034485	CG11099	Dana\GF11749
ZIND16G_00002386	3.8404	2.1846	3.61238	0	0	0	FBgn0034487	Efhc1.2	Dana\GF11750
ZIND16G_00002388	168.038	162.771	170.722	54.3617	70.7595	111.334	FBgn0025720	Ate1	Dana\GF13155
ZIND16G_00002389	9.40448	9.91652	9.92489	8.1707	7.33757	7.82559	FBgn0034491	Hsl	Dana\GF11751
ZIND16G_00002390	89.4921	88.5672	81.3622	57.1617	21.6861	52.494	FBgn0005655	PCNA	Dana\mus209
ZIND16G_00002392	2826.56	2766.48	3120.14	4114.72	5346.53	4539.14	FBgn0010411	RpS18	Dana\RpS18
ZIND16G_00002394	10.4408	10.3748	12.1829	9.55401	9.89132	10.1451	FBgn0034494	CG10444	Dana\GF12676
ZIND16G_00002395	3.28019	4.91926	5.0489	4.84248	5.3995	5.88159	FBgn0033752	CG8569	Dana\GF13391
ZIND16G_00002396	76.2008	94.4566	102.487	21.448	32.1259	42.1968	FBgn0034179	CG6805	Dana\GF26965
ZIND16G_00002397	26.6503	25.5493	22.1755	34.3644	36.8948	33.7778	FBgn0034644	Ip6k	Dana\GF13255
ZIND16G_00002399	14.6651	12.626	15.1614	22.8389	17.0648	19.2974	FBgn0034643	CG10321	Dana\GF13254
ZIND16G_00002400	2.01964	0.328248	0.81417	4.23189	3.13454	2.46084	FBgn0034642	CG15674	Dana\GF27238
ZIND16G_00002401	17.928	19.0926	20.0206	21.6989	17.7875	20.1611	FBgn0034641	mahj	Dana\GF13253
ZIND16G_00002402	20.3326	23.1323	26.4278	11.232	14.7265	24.8306	FBgn0034849	CG3500	Dana\GF11634
ZIND16G_00002403	52.2734	46.6005	59.0771	34.7396	39.5558	38.2631	FBgn0050410	Rpi	Dana\GF13575
ZIND16G_00002404	69.7292	79.9584	96.7396	70.1627	83.062	61.3954	FBgn0027280	orion	Dana\GF11569
ZIND16G_00002405	0	3.47959	0.958958	0	0	0
ZIND16G_00002406	1.58397	1.9659	1.48993	0.452591	0	0.153522	FBgn0046253	CG3502	Dana\GF13297
ZIND16G_00002409	4.66464	5.66072	4.38768	2.60643	3.7539	3.31545	FBgn0030418	CG4004	Dana\GF21386
ZIND16G_00002410	39.7517	35.2905	38.0044	20.3456	14.789	22.3716	FBgn0052626	AMPdeam	Dana\GF19072
ZIND16G_00002411	11.6915	14.0403	10.3863	23.8174	17.2494	18.0047
ZIND16G_00002413	0	0	0.812392	0	2.08513	0
ZIND16G_00002414	1.12216	0	0	0.587833	0	0
ZIND16G_00002416	36.2949	41.8909	41.5616	46.843	63.4968	56.6414	FBgn0000173	ben	Dana\GF19231
ZIND16G_00002418	0	0.434389	0.359146	1.20007	0.921806	0	FBgn0030539	CG1368	Dana\GF19237
ZIND16G_00002421	76.4543	82.5917	77.695	74.4104	64.8621	71.9128	FBgn0031149	Stt3A	Dana\GF21857
ZIND16G_00002422	1.25178	1.42414	0	1.31146	4.53319	4.00373
ZIND16G_00002423	15.9369	19.526	20.7563	23.9749	20.2245	20.0407	FBgn0031003	CG7889	Dana\GF15992
ZIND16G_00002424	357.907	449.817	426.42	598.138	644.162	585.654	FBgn0004828	His3.3B	Dana\GF15720
ZIND16G_00002425	15.2839	8.90119	9.58428	1.90627	1.0982	2.32783	FBgn0259923	Septin4	Dana\GF22296
ZIND16G_00002426	6.23914	4.86735	5.36567	3.92198	2.58222	6.65183	FBgn0000479	dnc	Dana\GF19605
ZIND16G_00002429	1.23228	1.40195	0	0	0	0
ZIND16G_00002433	29.3009	19.0488	24.2801	43.8542	53.0551	37.1892	FBgn0040396	CG3939	Dana\GF19600
ZIND16G_00002434	5.20476	1.9738	3.26382	3.63529	7.32998	3.69935
ZIND16G_00002436	3.80603	2.2154	2.49771	5.28577	4.80808	2.17044	FBgn0259734	Nost	Dana\GF19188
ZIND16G_00002437	0	0	2.0058	3.35113	0	2.27345
ZIND16G_00002438	3.78528	2.15324	1.78027	1.98288	6.854	2.01783
ZIND16G_00002439	10.8884	10.4819	9.81219	17.7895	24.0816	15.9111	FBgn0040068	Vav	Dana\GF15994
ZIND16G_00002440	9.54804	7.41424	7.84067	10.956	11.8917	10.5027	FBgn0031008	CG8010	Dana\GF15952
ZIND16G_00002443	0	0	0	0	0	1.49548
ZIND16G_00002445	0.509744	1.7398	2.39739	0	1.84599	1.08692	FBgn0053542	upd3	Dana\GF22431
ZIND16G_00002450	42.901	40.9492	50.9552	29.52	40.157	43.0253	FBgn0265784	CrebB	Dana\GF22432
ZIND16G_00002453	7.77922	8.04578	6.87386	5.68041	9.95968	5.27785	FBgn0031115	CG11710	Dana\GF22312
ZIND16G_00002454	24.4999	14.1901	20.9502	5.28918	8.962	9.02341	FBgn0002641	mal	Dana\GF19210
ZIND16G_00002458	28.3993	37.4382	48.55	87.135	118.082	83.1436	FBgn0031117	GstT3	Dana\GF15963
ZIND16G_00002459	6.32458	4.8491	6.72504	9.93923	7.30268	8.50194	FBgn0031118	RhoGAP19D	Dana\GF15986
ZIND16G_00002460	0	0.637433	0	2.348	2.02902	0.597345	FBgn0040649	CG15461	Dana\GF15964
ZIND16G_00002461	4.63549	4.83428	7.2671	6.88006	6.06196	7.41315
ZIND16G_00002462	23.7262	24.9936	25.0333	23.1477	22.5791	21.548	FBgn0026323	Tak1	Dana\GF15984
ZIND16G_00002463	6.12402	7.82038	7.75892	5.63039	8.44858	5.9961	FBgn0031119	CG1812	Dana\GF15965
ZIND16G_00002466	22.2567	24.3621	19.9836	18.5483	12.2122	13.3025
ZIND16G_00002467	131.239	130.777	145.708	81.4677	99.8029	95.6829	FBgn0041191	Rheb	Dana\GF20767
ZIND16G_00002468	4.17194	4.04322	6.10436	3.88521	3.54391	4.28315	FBgn0038274	Nup93-2	Dana\GF23143
ZIND16G_00002469	3.94954	3.66382	3.20065	3.94688	4.62093	3.95165	FBgn0037336	CG2519	Dana\GF16043
ZIND16G_00002470	16.3535	14.4464	12.306	16.0246	6.27061	9.12782	FBgn0010051	Itpr	Dana\GF17257
ZIND16G_00002471	11.4097	10.3846	9.91807	10.6347	8.35879	7.71808	FBgn0010051	Itpr	Dana\GF17257
ZIND16G_00002474	4.53217	5.4098	5.59092	8.32893	9.59655	7.92122	FBgn0051547	NKCC	Dana\GF17705
ZIND16G_00002475	14.9217	16.359	15.8221	18.4756	24.89	24.297	FBgn0051550	CG31550	Dana\GF17256
ZIND16G_00002476	7.26327	5.11024	5.57349	6.60833	3.80704	3.46428	FBgn0037332	Hcs	Dana\GF17255
ZIND16G_00002477	16.101	16.5027	18.2831	18.8443	17.1597	20.1043	FBgn0025825	HDAC3	Dana\GF17707
ZIND16G_00002478	43.3366	51.4017	45.9674	36.7088	34.5043	41.2878	FBgn0011715	Snr1	Dana\GF17254
ZIND16G_00002479	13.9678	14.2528	14.6284	9.50441	10.4295	11.6677	FBgn0037329	POLDIP2	Dana\GF17253
ZIND16G_00002480	1437.29	1410.88	1626.96	2024.49	2669.97	2441.29	FBgn0037328	RpL35A	Dana\GF17709
ZIND16G_00002481	54.1721	70.2355	73.1247	38.5124	52.654	44.8166	FBgn0051344	CG31344	Dana\GF11813
ZIND16G_00002482	5.42437	1.42414	3.92485	0	0	0.444858	FBgn0085345	CG34316	Dana\GF11366
ZIND16G_00002485	42.0284	40.315	49.2225	60.8683	48.247	40.8547	FBgn0263755	Su(var)3-9	Dana\GF11769
ZIND16G_00002486	180.031	190.036	192.597	105.93	84.5565	109.486	FBgn0014879	Set	Dana\GF11410
ZIND16G_00002487	70.6117	65.2475	70.4705	49.8732	51.7173	54.6189	FBgn0016691	ATPsynO	Dana\GF11421
ZIND16G_00002488	13.988	23.2188	16.1772	3.36343	3.0449	4.64509	FBgn0038312	Zip88E	Dana\GF11431
ZIND16G_00002489	44.2093	38.5542	44.1734	36.7655	31.6669	39.8893	FBgn0000283	Cp190	Dana\GF11747
ZIND16G_00002490	9.56475	11.9252	11.3385	12.7662	8.69899	12.0134	FBgn0027378	MRG15	Dana\GF11736
ZIND16G_00002491	104.276	105.155	93.9399	105.042	109.682	107.519	FBgn0003721	Tm1	Dana\GF11453
ZIND16G_00002492	189.886	183.22	133.266	230.7	201.519	171.024	FBgn0004117	Tm2	Dana\GF11475
ZIND16G_00002494	7.10894	8.23221	8.95561	9.44288	6.43608	6.90244	FBgn0026441	ear	Dana\GF11507
ZIND16G_00002495	38.3101	39.5131	43.2675	17.2213	23.0427	20.21	FBgn0038318	CG6236	Dana\GF11703
ZIND16G_00002496	100.914	102.148	72.5595	90.3568	55.26	68.49	FBgn0011768	Fdh	Dana\GF16175
ZIND16G_00002497	97.3418	62.4199	23.0293	19.7786	16.3794	8.80561	FBgn0022359	Sodh2	Dana\GF18841
ZIND16G_00002499	7.20582	0	0	0	0.45781	0.404339
ZIND16G_00002500	162.769	170.673	200.214	159.356	218.316	214.324	FBgn0037465	CG1105	Dana\GF17328
ZIND16G_00002502	10.3379	7.01556	4.94736	11.0209	10.1804	8.12127	FBgn0266064	GlyS	Dana\GF17161
ZIND16G_00002503	6.23341	2.06841	0.977217	1.08844	0.313523	0
ZIND16G_00002504	13.6672	2.09315	3.21394	3.85509	0.951818	0.280216	FBgn0038290	CG6912	Dana\GF17162
ZIND16G_00002506	3.28539	2.46693	2.16323	1.37682	1.42773	1.6813	FBgn0261859	CG42788	Dana\GF17163
ZIND16G_00002507	4.2081	4.78753	1.31942	4.40875	10.1595	13.4593	FBgn0039299	CG11854
ZIND16G_00002510	3.31476	4.1902	0.692878	5.40216	3.11217	1.96334	FBgn0039297	Jhbp7	Dana\GF17552
ZIND16G_00002511	9.17176	13.6453	9.29083	9.11631	5.39383	3.5102	FBgn0039296	Sil1	Dana\GF17435
ZIND16G_00002512	0	0	0	0	1.50156	0
ZIND16G_00002514	23.4407	27.8448	24.805	23.4749	30.3766	24.9912	FBgn0039293	Alg9	Dana\GF17550
ZIND16G_00002515	9.58476	11.4238	11.4485	11.2372	13.9576	10.2187	FBgn0037831	Cap-H2	Dana\GF17549
ZIND16G_00002516	3.52057	3.14704	4.73078	1.3173	2.42846	2.14482	FBgn0037621	M1BP	Dana\GF16841
ZIND16G_00002517	33.0752	34.5784	36.1565	27.6282	21.5817	24.3028	FBgn0037621	M1BP	Dana\GF16841
ZIND16G_00002518	9.58108	13.1496	13.8759	10.0379	11.7492	11.6741	FBgn0037622	CG8202	Dana\GF18187
ZIND16G_00002519	13.6495	27.952	27.9891	30.1736	35.9193	54.8622	FBgn0037623	CG9801	Dana\GF16840
ZIND16G_00002520	0	0	0	0	0	1.20838
ZIND16G_00002521	49.9367	51.2208	48.2663	44.4907	55.2965	45.9035	FBgn0037624	CG8223	Dana\GF18188
ZIND16G_00002524	25.0488	2.37481	1.96346	1.09346	0	1.11273	FBgn0085330	CG34301	Dana\GF18190
ZIND16G_00002525	0	0	3.25431	2.41646	0	2.45904
ZIND16G_00002526	1.06334	1.20975	0	2.22808	1.28359	2.26734
ZIND16G_00002528	118.825	142.301	173.537	153.975	188.733	173.358
ZIND16G_00002529	77.9623	68.1583	89.8113	24.0976	24.3752	39.0645	FBgn0037482	CG10055	Dana\GF17318
ZIND16G_00002530	2.74896	4.44431	2.31356	3.94111	3.84232	3.2393	FBgn0002306	sas	Dana\GF17659
ZIND16G_00002532	2.95826	4.96825	4.7702	3.68966	5.95169	5.55693	FBgn0011020	Sas-4	Dana\GF17658
ZIND16G_00002533	12.76	11.7073	15.8742	18.5434	16.8937	19.309	FBgn0037478	CG2656	Dana\GF17656
ZIND16G_00002534	42.6827	49.0453	53.0963	32.3086	31.1718	43.1168	FBgn0250732	gfzf	Dana\GF17320
ZIND16G_00002535	2.25177	0.426971	0.353013	0	0	0.800239	FBgn0051248	CG31248	Dana\GF17653
ZIND16G_00002536	75.9709	64.9148	110.356	69.1824	64.6206	124.399	FBgn0037473	CG10068	Dana\GF17321
ZIND16G_00002538	5.0551	5.75115	4.75496	9.26824	4.57664	0
ZIND16G_00002539	4.52831	3.03049	4.76056	5.30238	5.14473	4.25986	FBgn0261238	Alh	Dana\GF17324
ZIND16G_00002540	5.94191	5.31148	7.18601	5.33591	4.09867	4.07246
ZIND16G_00002541	3721.49	3722.41	4126.3	2567.07	2787.03	2995.17	FBgn0003884	alphaTub84B	Dana\GF17649
ZIND16G_00002542	30.9119	26.3236	33.2552	26.762	27.0365	34.5353	FBgn0037470	Tailor	Dana\GF17325
ZIND16G_00002543	126.942	120.596	119.648	97.5112	107.671	100.608	FBgn0010774	Ref1	Dana\GF17326
ZIND16G_00002544	0.800732	0	0.753189	1.67782	1.93318	0.853696
ZIND16G_00002545	67.1273	87.1867	89.4282	144.882	153.021	127.777	FBgn0003507	srp	Dana\GF11857
ZIND16G_00002547	1.64817	0	0	0.43169	0	0	FBgn0038391	GATAe	Dana\GF11880
ZIND16G_00002549	32.3713	33.2356	30.4493	61.2121	39.0765	33.6707	FBgn0003117	pnr	Dana\GF11891
ZIND16G_00002551	1.33186	0.505081	0.417593	1.39536	3.21546	1.41995	FBgn0038395	Jhbp5	Dana\GF11323
ZIND16G_00002552	50.148	57.3988	52.7452	54.2905	60.9022	62.2139	FBgn0024222	IKKbeta	Dana\GF11313
ZIND16G_00002553	7.37341	5.42796	7.3436	5.45293	6.80641	7.3987	FBgn0038396	CG5013	Dana\GF11913
ZIND16G_00002554	37.6749	39.7887	36.6616	32.8141	25.1854	32.1122	FBgn0027948	msps	Dana\GF11924
ZIND16G_00002555	2.94098	2.50945	0.69159	3.08121	0.887538	0.783877
ZIND16G_00002558	27.7121	39.0139	36.7791	49.4497	68.8901	60.5742	FBgn0026059	Mhcl	Dana\GF18854
ZIND16G_00002559	3.22907	0	0	0.56384	0.649654	0.573776	FBgn0013300	ProtA	Dana\GF27337
ZIND16G_00002560	7.75611	3.92181	8.10622	8.12593	10.403	5.51275
ZIND16G_00002562	15.8225	12.7067	11.3811	15.6018	13.4822	10.9153
ZIND16G_00002563	5.2977	8.0362	21.5937	16.6509	10.6584	24.4752
ZIND16G_00002564	51.4552	47.9704	57.9232	60.0233	67.0018	65.5256	FBgn0010379	Akt	Dana\GF16155
ZIND16G_00002567	1.23228	1.40195	2.89778	0	0.743763	0
ZIND16G_00002571	0.613654	0.55852	1.38533	1.02866	1.03707	0.654244	FBgn0030887	CG6867	Dana\GF19364
ZIND16G_00002572	9.70245	13.8688	10.0624	10.4257	15.0156	13.7923	FBgn0037731	CG18542	Dana\GF11670
ZIND16G_00002573	12.9469	14.342	16.3444	16.1819	18.6447	17.1935	FBgn0038870	Oga	Dana\GF11583
ZIND16G_00002574	3.36035	7.09995	6.32167	3.52058	9.27176	6.65344	FBgn0038871	CG3337	Dana\GF11659
ZIND16G_00002575	15.7577	14.6121	17.5632	15.1522	13.1588	16.3397	FBgn0038872	Nelf-A	Dana\GF18949
ZIND16G_00002578	268.903	287.382	318.826	198.953	233.99	276.185	FBgn0285937	Rab1	Dana\GF17263
ZIND16G_00002579	2.87681	3.27293	12.177	4.52097	6.94539	6.13419
ZIND16G_00002580	8.89378	7.70925	7.17062	43.4833	50.1013	40.1859	FBgn0038878	CG3301	Dana\GF17260
ZIND16G_00002581	0	0	0	0	0	1.87018
ZIND16G_00002583	0	0	0	0	1.23384	0
ZIND16G_00002587	179.906	194.181	169.224	215.065	231.787	215.781	FBgn0036538	CG15715	Dana\GF10372
ZIND16G_00002588	129.984	130.859	117.208	94.7882	98.7727	111.413	FBgn0052190	NUCB1	Dana\GF25240
ZIND16G_00002589	61.028	62.8607	70.7827	66.015	89.4849	89.9694	FBgn0036389	ssp2	Dana\GF24051
ZIND16G_00002591	22.2159	12.973	11.8354	15.0362	6.64507	4.40171	FBgn0040323	GNBP1	Dana\GF23634
ZIND16G_00002592	87.8725	57.2147	28.4843	58.3534	18.2773	8.07131
ZIND16G_00002593	68.7459	71.2285	75.5698	68.8799	70.6364	74.8927	FBgn0036806	Cyp12c1	Dana\GF16050
ZIND16G_00002596	2.41229	1.88102	2.29456	2.35693	2.65021	2.22508	FBgn0261574	kug	Dana\GF24582
ZIND16G_00002597	4.50925	6.55518	5.77318	6.56147	6.65288	6.00939	FBgn0037105	S1P	Dana\GF10698
ZIND16G_00002598	1.84325	0.838821	0.346762	3.47605	0.44501	1.1791
ZIND16G_00002599	10.6392	9.93164	12.8302	11.1465	13.5016	9.88874	FBgn0036775	Polr3D	Dana\GF10830
ZIND16G_00002600	33.5298	31.4452	24.7198	20.4126	30.0828	20.2892	FBgn0036774	mRpS26	Dana\GF24580
ZIND16G_00002601	4.66098	6.00979	5.84565	6.18541	7.87699	4.96927	FBgn0036771	Wdr92	Dana\GF24579
ZIND16G_00002602	13.9303	12.5466	12.1477	10.1857	11.9111	9.59171	FBgn0036772	CG5290	Dana\GF25224
ZIND16G_00002603	25.183	29.625	34.0008	52.0496	108.776	77.6238	FBgn0000568	Eip75B	Dana\GF25223
ZIND16G_00002604	3.57974	0.87271	0.240514	2.94677	0.308659	0	FBgn0036225	CG5883	Dana\GF24498
ZIND16G_00002610	57.148	46.7381	59.6851	18.111	37.5614	38.8118	FBgn0036236	CG6931	Dana\GF25309
ZIND16G_00002611	8.81201	10.2481	6.26266	8.20639	8.50982	8.03784
ZIND16G_00002612	85.3563	100.888	89.0357	109.26	126.29	115.435	FBgn0061515	endos	Dana\GF24489
ZIND16G_00002613	7.37868	8.75966	6.33705	6.72218	9.29432	5.81455
ZIND16G_00002614	8.56639	9.58998	10.3784	14.0726	13.0707	10.6674	FBgn0005198	gig	Dana\GF25310
ZIND16G_00002615	16.5116	17.9684	24.3098	10.5298	3.46639	9.18459
ZIND16G_00002616	62.0302	24.9714	43.9848	13.9974	16.1277	18.3138	FBgn0036945	Ssk	Dana\GF25311
ZIND16G_00002617	3.45933	2.57332	4.25515	1.95154	2.08794	1.84407	FBgn0261556	CG42674	Dana\GF24485
ZIND16G_00002618	29.2438	29.7684	28.9553	14.5129	14.8637	22.9734
ZIND16G_00002619	54.7701	39.8101	70.1219	30.2847	38.567	35.6845
ZIND16G_00002620	1.22655	1.04658	0.865292	0	0	0.653838	FBgn0036951	CG7017	Dana\GF24479
ZIND16G_00002621	3.69684	0.382351	0.632244	0	0.811377	0.716611	FBgn0036952	CG6933	Dana\GF24478
ZIND16G_00002622	62.6617	61.9584	65.3034	52.5359	65.6463	64.3612	FBgn0036958	CG17233	Dana\GF24477
ZIND16G_00002623	2.20028	1.94697	1.7247	3.32972	2.50848	2.47614	FBgn0265959	rdgC	Dana\GF10046
ZIND16G_00002628	2.57244	1.57588	1.11679	1.03657	0.955469	0.843873	FBgn0030796	CG4829	Dana\GF21750
ZIND16G_00002629	99.5474	126.211	123.825	135.916	120.648	166.245	FBgn0030808	RhoGAP15B	Dana\GF21757
ZIND16G_00002631	13.5566	15.5334	11.8408	13.1885	5.14316	8.98167	FBgn0030054	Caf1-180	Dana\GF22650
ZIND16G_00002632	72.8911	72.4734	80.2436	67.6502	56.3611	76.0576	FBgn0025864	Crag	Dana\GF22300
ZIND16G_00002634	73.0421	104.538	115.293	55.2098	96.8277	129.256	FBgn0023216	Parg	Dana\GF22307
ZIND16G_00002635	55.7889	49.9575	66.696	84.4683	86.8964	98.6201	FBgn0023215	Mnt
ZIND16G_00002636	47.5188	54.0617	67.6501	68.6219	103.871	105.431
ZIND16G_00002637	51.0402	50.4639	67.4423	73.8449	83.6167	85.5112
ZIND16G_00002638	431.292	432.332	476.067	193.338	187.751	271.141	FBgn0015286	Rala	Dana\GF22303
ZIND16G_00002639	34.5521	42.0206	44.8284	42.4409	46.0237	44.459
ZIND16G_00002640	5.42246	6.48546	7.97772	8.44869	6.54563	6.07759	FBgn0033987	ckn	Dana\GF12308
ZIND16G_00002641	17.8022	12.6862	12.6969	9.42801	16.0582	10.0113	FBgn0033989	CG7639	Dana\GF12630
ZIND16G_00002642	1.95684	1.90824	2.62951	1.46439	1.68726	1.4902			Dana\GF12629
ZIND16G_00002644	8.33768	6.53115	10.2854	4.29602	5.11485	8.16055	FBgn0033337	CG8272	Dana\GF12565
ZIND16G_00002645	68.3446	74.5814	86.0654	65.4659	73.0723	84.4641	FBgn0021825	DCTN2-p50	Dana\GF12385
ZIND16G_00002646	74.5641	82.675	74.6619	70.6359	71.356	78.1751	FBgn0033339	Sec31	Dana\GF12386
ZIND16G_00002647	199.705	189.335	202.325	163.27	188.815	171.275	FBgn0284436	CCT8	Dana\GF12562
ZIND16G_00002648	35.8642	28.8018	28.9723	33.5959	27.5037	32.6135	FBgn0050349	CG30349	Dana\GF12389
ZIND16G_00002649	112.009	80.1469	69.8868	67.081	52.6892	52.6943	FBgn0003074	Pgi	Dana\GF12560
ZIND16G_00002650	9.01051	10.6905	11.1393	12.1373	9.32305	12.3512	FBgn0002552	lin	Dana\GF11922
ZIND16G_00002651	6.95252	11.0321	8.94909	12.8429	12.5889	14.0445	FBgn0086757	Golgin97	Dana\GF13694
ZIND16G_00002652	60.9831	81.2908	83.5406	121.658	100.259	148.729	FBgn0013765	cnn	Dana\GF11185
ZIND16G_00002653	54.1845	43.0539	44.2257	39.122	38.4142	33.3927	FBgn0259221	ATP8A	Dana\GF11187
ZIND16G_00002654	33.0516	35.4968	34.9443	60.6675	56.176	60.0452	FBgn0010053	Jheh1	Dana\GF13744
ZIND16G_00002655	26.0728	36.1604	24.2912	57.2335	42.2642	50.3	FBgn0034405	Jheh2	Dana\GF13743
ZIND16G_00002656	20.1517	15.9712	17.6773	37.7179	46.4649	25.1056	FBgn0034406	Jheh3	Dana\GF13741
ZIND16G_00002657	3.36648	3.83002	0.79165	0	1.01595	0
ZIND16G_00002658	135.361	270.495	297.528	0.734792	5.92636	14.2071	FBgn0034407	DptB	Dana\GF11125
ZIND16G_00002660	0.755249	0.21481	0.177602	0.989075	1.13961	0.603903	FBgn0034408	sano	Dana\GF11127
ZIND16G_00002664	22.5742	25.0988	28.714	40.5822	35.9206	44.3058	FBgn0029504	CHES-1-like	Dana\GF21122
ZIND16G_00002665	19.3162	25.4156	24.963	33.7873	26.7641	32.771
ZIND16G_00002667	1.62515	0	0	0	0.196177	0			Dana\GF12451
ZIND16G_00002672	776.896	1056.63	1159.43	1198.55	2377.02	1527.97			Dana\GF12573
ZIND16G_00002673	0.499446	0.568216	0.469792	1.56978	0.602899	1.06496	FBgn0029948	CheA7a	Dana\GF21143
ZIND16G_00002675	2.23711	4.16478	2.67818	4.47449	9.08346	6.50477	FBgn0026144	CBP	Dana\CBP
ZIND16G_00002676	21.1199	21.318	22.7039	31.6099	32.0119	30.474	FBgn0030648	CG6340	Dana\GF21909
ZIND16G_00002677	1.57428	1.10624	1.00173	2.08594	1.50912	1.77714	FBgn0083956	CG34120	Dana\GF21717
ZIND16G_00002683	94.4579	54.6015	45.4312	32.0265	21.4024	15.6436	FBgn0052521	Mnr	Dana\GF21850
ZIND16G_00002684	79.3034	46.1985	33.7025	30.5311	13.8405	12.7333	FBgn0052521	Mnr	Dana\GF21850
ZIND16G_00002685	21.2058	21.0204	23.8966	20.4572	19.7689	18.5792	FBgn0030468	CG1622	Dana\GF19399
ZIND16G_00002686	127.758	124.859	114.948	102.988	95.7023	117.904	FBgn0030038	CG1440	Dana\GF22364
ZIND16G_00002687	23.7605	21.7018	25.8123	28.0489	32.7218	24.6185	FBgn0030039	CG12123	Dana\GF22585
ZIND16G_00002688	626.724	721.8	741.247	435.043	421.594	503.602	FBgn0030040	CG15347	Dana\GF22583
ZIND16G_00002689	67.0827	66.6588	60.8367	71.9123	78.9277	65.3335	FBgn0003204	ras	Dana\GF21436
ZIND16G_00002692	24.1645	24.8023	29.8945	25.5918	18.7067	29.4032	FBgn0023545	PIG-K	Dana\GF21988
ZIND16G_00002693	17.6469	14.2699	15.3223	16.7817	11.0116	11.9253	FBgn0261954	east
ZIND16G_00002694	58.6629	57.9752	52.4881	89.2496	83.3027	74.0426	FBgn0000667	Actn	Dana\GF21987
ZIND16G_00002695	13.0159	9.8335	9.85187	1.59803	1.10475	1.84302	FBgn0025631	moody	Dana\GF21984
ZIND16G_00002696	4.38053	2.65797	1.23613	1.07086	1.58636	2.49081	FBgn0025632	CG4313	Dana\GF22194
ZIND16G_00002697	6.70816	4.50403	4.8617	4.2629	1.99122	2.11039	FBgn0025625	Sik2	Dana\GF21982
ZIND16G_00002698	8.53643	10.9429	10.97	13.7301	15.9649	11.4084	FBgn0025626	CG4281	Dana\GF21980
ZIND16G_00002699	26.8755	26.9873	26.2292	21.0186	19.0389	23.6758	FBgn0022942	Cbp80	Dana\GF21419
ZIND16G_00002702	24.4236	23.3464	22.9735	13.5855	5.47099	10.872	FBgn0262699	fzr	Dana\GF20850
ZIND16G_00002703	7.34425	5.51463	6.63187	6.30944	8.8655	8.29984	FBgn0027296	temp	Dana\GF21965
ZIND16G_00002704	16.71	15.5827	20.3559	35.3005	41.0038	36.5067	FBgn0052676	stx	Dana\GF20827
ZIND16G_00002710	3.52425	4.33027	4.641	7.67996	17.1871	9.76913	FBgn0030218	CG1628	Dana\GF20835
ZIND16G_00002711	42.3116	47.0976	45.45	43.2346	44.2972	43.8572	FBgn0030109	CG12121	Dana\GF19098
ZIND16G_00002712	1.09878	0	0	0	0	0
ZIND16G_00002713	29.5859	24.0817	32.1281	35.5327	34.4076	34.7485	FBgn0001612	Grip91	Dana\GF22346
ZIND16G_00002714	190.232	199.74	197.196	183.033	158.297	149.926	FBgn0030519	CG11151	Dana\GF22601
ZIND16G_00002715	55.938	62.2765	55.2476	37.2562	49.1965	60.9159
ZIND16G_00002718	0	0	0	1.91862	0	0
ZIND16G_00002720	1.59501	3.02438	2.50051	4.45616	3.85077	2.83418
ZIND16G_00002721	3.65938	4.95625	3.93384	5.84208	8.41402	4.45877	FBgn0030768	Nemp	Dana\GF22652
ZIND16G_00002723	18.4501	17.1802	14.7017	14.4051	8.36965	13.406	FBgn0004647	N	Dana\GF19599
ZIND16G_00002725	44.3888	37.8756	37.0392	27.9407	28.088	24.4257	FBgn0027287	Gmap	Dana\GF21910
ZIND16G_00002726	5.70179	6.48688	6.03366	1.49341	1.7207	2.2796
ZIND16G_00002727	1.96708	1.83103	2.69132	0	0	0.190654	FBgn0030725	CG8958
ZIND16G_00002729	100.677	85.7195	67.8167	124.531	113.689	110.798	FBgn0030724	Nipsnap	Dana\GF19849
ZIND16G_00002731	8.69098	6.93061	5.73012	11.4881	14.119	9.35244	FBgn0026876	CG11403	Dana\GF22147
ZIND16G_00002732	14.5434	13.9766	15.2093	16.4671	18.8643	13.8681	FBgn0029706	CG3626	Dana\GF19457
ZIND16G_00002735	1.84583	0	0	0.386769	0.222816	0	FBgn0003996	w	Dana\GF22478
ZIND16G_00002736	27.0621	23.307	27.8343	47.4307	55.8707	43.6826	FBgn0040384	CG32795	Dana\GF22479
ZIND16G_00002738	18.5206	15.0822	18.7046	23.2845	33.8883	27.4361	FBgn0024980	Syx4	Dana\GF22480
ZIND16G_00002739	4.97413	3.23373	6.68399	5.70762	5.14666	5.05061	FBgn0000376	crm	Dana\GF22481
ZIND16G_00002740	9.54438	2.41302	1.39653	3.11095	0.51206	0.452253	FBgn0030347	CG15739	Dana\GF21574
ZIND16G_00002741	44.4568	36.0194	42.7089	24.629	16.3628	26.2757	FBgn0030349	CG10353	Dana\GF21590
ZIND16G_00002744	0.914858	1.17093	0.322702	3.11506	2.20871	1.34113	FBgn0260006	drd	Dana\GF21223
ZIND16G_00002745	1476.22	1570.92	1635.6	2193.45	2948.66	2494.7	FBgn0030616	RpL37-1	Dana\GF21054
ZIND16G_00002752	81.7861	128.835	183.449	142.535	166.127	259.91	FBgn0287631	CG46491	Dana\GF11438
ZIND16G_00002753	8.60551	8.46291	9.19213	8.5574	7.39484	7.61968	FBgn0029689	CG6428	Dana\lyso
ZIND16G_00002754	27.6582	30.1534	24.2204	22.8839	16.0773	18.838	FBgn0029688	lva
ZIND16G_00002756	13.3028	16.4698	14.3531	16.3146	19.3643	18.4375	FBgn0029976	snz	Dana\GF21191
ZIND16G_00002757	37.9219	25.2664	22.8606	29.194	20.9916	22.5605	FBgn0029975	spidey	Dana\GF21190
ZIND16G_00002759	12.2	8.00761	10.3722	10.5695	13.0278	11.256	FBgn0029906	xit	Dana\GF21165
ZIND16G_00002760	12.5618	13.3792	9.30189	14.5608	13.8732	13.1077	FBgn0030700	CG15914	Dana\GF13014
ZIND16G_00002762	37.4457	40.7332	44.8777	28.477	34.298	36.2455	FBgn0001624	dlg1	Dana\GF19077
ZIND16G_00002763	1.06909	0	1.50841	2.24012	1.29053	0.5699
ZIND16G_00002764	1.20353	0	1.13208	2.10153	1.45283	0.427714	FBgn0001624	dlg1
ZIND16G_00002765	0.753451	0	0.708715	7.10439	1.81903	2.40986
ZIND16G_00002766	25.3456	21.4508	21.6602	23.8016	18.0961	17.9598	FBgn0004864	hop	Dana\GF21804
ZIND16G_00002767	5.80854	5.9475	11.4737	10.3454	11.2187	6.81202	FBgn0287454	Pa1	Dana\GF21770
ZIND16G_00002768	17.339	16.8949	16.8558	15.1236	9.71415	13.002	FBgn0030293	CG1737	Dana\GF21767
ZIND16G_00002769	18.8047	12.333	16.8558	12.7479	14.421	13.916	FBgn0029672	CG2875	Dana\GF22308
ZIND16G_00002772	9.49455	12.1711	13.9623	12.1889	21.7924	16.6808	FBgn0029666	CG10803	Dana\GF22639
ZIND16G_00002774	1.05483	0	0	0	0	0
ZIND16G_00002775	16.2115	25.8212	13.7241	16.9845	27.3973	17.2838
ZIND16G_00002776	38.8456	46.8891	52.1351	41.1941	51.1807	51.0111	FBgn0025335	Cpes	Dana\GF12061
ZIND16G_00002777	25.2486	24.5361	25.2338	27.0036	34.2882	34.7699	FBgn0034919	CG5569	Dana\GF12867
ZIND16G_00002778	186.426	174.048	179.347	205.25	191.601	197.692	FBgn0025352	Mtpbeta	Dana\GF12060
ZIND16G_00002779	19.4392	18.8695	16.943	22.0477	24.3269	17.4927	FBgn0011236	ken	Dana\GF12868
ZIND16G_00002780	35.8244	40.7572	40.2497	35.9688	37.8393	35.0112	FBgn0025336	CG4882	Dana\GF12059
ZIND16G_00002781	7.86158	7.53184	3.1136	7.36944	10.4889	3.52909	FBgn0034920	CG5597	Dana\GF12870
ZIND16G_00002783	1.79801	0	0	0	0	1.91694
ZIND16G_00002784	0	1.21959	0	0	0	0
ZIND16G_00002786	0.686739	2.34389	1.93789	0	2.48696	1.46433
ZIND16G_00002787	7.39367	0	3.47734	5.80966	0	3.94136
ZIND16G_00002790	35.0195	34.6349	35.7477	17.5108	23.5385	18.6679	FBgn0037293	RabGGTa	Dana\GF18924
ZIND16G_00002792	0	0	0	0	1.05641	0	FBgn0037292	plh	Dana\GF16076
ZIND16G_00002795	1.09271	7.45902	7.19483	12.593	7.91429	10.4849
ZIND16G_00002796	84.4629	84.353	83.4024	104.106	100.574	85.1601	FBgn0037533	CD98hc	Dana\GF16561
ZIND16G_00002797	0.472594	0	0.444535	0.495129	1.71145	0
ZIND16G_00002798	9.91737	7.09212	7.86263	5.04669	1.53921	7.2503	FBgn0002542	lds	Dana\GF18453
ZIND16G_00002799	49.8887	60.7121	70.7645	55.8329	55.6772	87.6183	FBgn0003334	Scm	Dana\GF18405
ZIND16G_00002801	148.554	11.2673	12.6034	26.2447	3.51617	4.34769
ZIND16G_00002812	60.7276	79.9733	71.3373	73.5008	75.8169	76.7177	FBgn0259139	glo	Dana\GF16612
ZIND16G_00002813	4.62512	2.67411	2.78147	4.13072	2.3797	2.66762	FBgn0051116	ClC-a	Dana\GF16614
ZIND16G_00002814	168.99	140.956	210.624	1.6211	2.26807	15.6718	FBgn0051116	ClC-a	Dana\GF16614
ZIND16G_00002815	72.6891	65.1441	87.5092	165.841	274.964	175.465	FBgn0017581	Lk6	Dana\GF16618
ZIND16G_00002816	8.3394	9.06286	10.5371	8.60664	10.217	8.2275	FBgn0038853	RhoGAP93B	Dana\GF18518
ZIND16G_00002817	8.13226	7.82863	8.43397	7.42771	7.80304	6.89167	FBgn0038853	RhoGAP93B	Dana\GF18518
ZIND16G_00002818	52.7415	54.0033	54.5711	90.252	55.1773	84.3451
ZIND16G_00002819	36.7016	32.4762	38.3583	64.086	118.143	106.518
ZIND16G_00002820	34.0647	38.087	31.4897	26.1514	20.9148	27.8646	FBgn0037707	RnpS1	Dana\GF18475
ZIND16G_00002821	3.11817	3.04073	2.93303	3.73354	4.57062	4.51171	FBgn0037708	CG9386	Dana\GF16537
ZIND16G_00002822	30.517	33.84	32.3386	32.7815	28.9109	32.1236	FBgn0027950	MBD-like	Dana\GF18477
ZIND16G_00002823	13.8997	11.8602	8.71626	15.1692	7.69027	8.64445	FBgn0037710	CG9393	Dana\GF16535
ZIND16G_00002824	4.32045	4.3692	3.61238	3.01764	3.47691	3.58262	FBgn0037713	CG16790	Dana\GF16534
ZIND16G_00002826	18.1722	19.4723	19.6771	13.2828	15.3043	19.1489	FBgn0261049	Vps45	Dana\GF18478
ZIND16G_00002827	30.4793	12.1938	8.50638	10.1763	9.70355	5.35638	FBgn0037715	CG9399	Dana\GF16532
ZIND16G_00002828	139.603	137.149	130.3	132.198	149.859	144.493	FBgn0027338	Kap-alpha3	Dana\GF16531
ZIND16G_00002829	8.03426	8.28359	6.96682	4.9978	6.21305	6.69193	FBgn0037716	Son	Dana\GF18480
ZIND16G_00002830	2.18542	1.86475	4.11133	0.429305	0.824405	0.291247	FBgn0037717	CG8301	Dana\GF18481
ZIND16G_00002831	55.5466	54.4372	43.7736	36.6583	25.4481	31.802	FBgn0037718	P58IPK	Dana\GF18482
ZIND16G_00002832	2.66272	4.37573	2.50462	2.16975	4.99995	3.15427	FBgn0003227	rec	Dana\GF16479
ZIND16G_00002833	0	0.342878	0.425229	0.473626	1.09142	0.64263	FBgn0038366	CG4576	Dana\GF18545
ZIND16G_00002835	0	0	0.446134	1.49073	0.572537	0	FBgn0038431	CG10405	Dana\GF18498
ZIND16G_00002836	4.60912	3.93282	5.41933	4.82889	2.58321	4.38749	FBgn0038432	CG14883	Dana\GF18499
ZIND16G_00002837	9.17916	6.24631	6.53614	6.47114	1.13911	4.11574	FBgn0250754	CG42232	Dana\GF16513
ZIND16G_00002838	60.1209	62.0066	75.0493	46.5048	57.6522	62.3004	FBgn0004087	Dhfr	Dana\GF18503
ZIND16G_00002839	1.47708	1.00828	1.38938	2.16651	2.13964	3.77947
ZIND16G_00002843	6.03476	6.73616	8.67534	7.99261	11.8206	7.76927	FBgn0038063	Octbeta2R	Dana\GF23002
ZIND16G_00002844	0	1.91501	0	0.7054	0.406379	0.717831	FBgn0028374	Hug	Dana\GF23232
ZIND16G_00002846	15.4223	29.4012	27.445	10.9174	9.05682	16.4424	FBgn0038674	CG14285	Dana\GF18593
ZIND16G_00002847	96.8556	91.6723	84.9802	57.1323	63.8626	88.5103	FBgn0040623	Spase12	Dana\GF22889
ZIND16G_00002848	6.10767	6.53991	10.4762	6.02249	7.37278	7.66078	FBgn0039665	CG2310	Dana\GF22887
ZIND16G_00002849	31.6858	26.1644	21.6323	19.2755	21.5922	26.6984	FBgn0039668	Trc8	Dana\GF22884
ZIND16G_00002850	6.5113	5.55589	7.43714	9.1363	16.9832	9.79316	FBgn0002932	neur	Dana\GF18432
ZIND16G_00002851	9.2349	10.7566	11.2374	14.3593	13.5366	12.3462	FBgn0037656	CG11986	Dana\GF16577
ZIND16G_00002852	3.66707	2.30558	4.35707	0.60662	0.815435	0.925965	FBgn0051100	CG31100	Dana\GF18437
[truncated: 5,053 more rows]
