# Supplementary material for: Distinctive features of Zaprionus indianus hemocyte differentiation and function revealed by transcriptomic analysis
Source: Front Immunol. 2023 Dec 21;14:1322381. doi: 10.3389/fimmu.2023.1322381 (PMC10768004; doi:10.3389/fimmu.2023.1322381)
Supplement: Supplementary Table 2 — Set of genes differentially expressed in uninduced and L. victoriae-induced Z. indianus blood cells. Positive and negative log2FoldChange values indicate higher and lower gene expression levels, respectively, in induced compared to uninduced samples. Genes expressed exclusively in uninduced samples are labeled with a light grey background and those expressed exclusively in induced samples are labeled with a dark grey background. D. melanogaster and D. ananassae orthologs are listed. [file Table_2.xlsx]

## Sheet: Sheet1
Z. indianus gene ID	log2FoldChange	padj	D. melanogaster gene ID	D. melanogaster gene symbol	D. ananassae gene symbol
ZIND16G_00009584	8.40845	6.38068e-09	FBgn0261090	Sytbeta	Dana\GF10752
ZIND16G_00005366	7.66554	1.10877e-07	FBgn0085419	Rgk2	Dana\GF11972
ZIND16G_00002978	6.05974	3.45959e-11	FBgn0000279	CecC	Dana\GF18827
ZIND16G_00007027	6.04761	0.00118842	FBgn0259146	fid
ZIND16G_00000431	5.73238	2.43345e-05	FBgn0043578	PGRP-SB1	Dana\GF10506
ZIND16G_00007847	5.49358	4.36701e-07
ZIND16G_00000404	5.45766	0.00349901
ZIND16G_00009392	5.45495	0.00375408	FBgn0085250	CG34221	Dana\GF12135
ZIND16G_00007707	5.33991	2.63056e-06	FBgn0069973	CG40485	Dana\GF22156
ZIND16G_00003618	5.27069	3.87534e-13	FBgn0066101	LpR1
ZIND16G_00007283	5.26198	0.0110042	FBgn0032973	CG6675	Dana\GF23710
ZIND16G_00007609	5.20953	0.0163201	FBgn0034397	CG15082	Dana\GF11120
ZIND16G_00003921	5.18935	2.78436e-05			Dana\GF27095
ZIND16G_00001129	5.11011	0.0490492	FBgn0020639	Lcp65Af	Dana\GF10923
ZIND16G_00002658	5.07463	1.93289e-06	FBgn0034407	DptB	Dana\GF11125
ZIND16G_00007026	5.07344	0.0306743	FBgn0259146	fid	Dana\GF16793
ZIND16G_00002727	4.93644	0.00434539	FBgn0030725	CG8958
ZIND16G_00000429	4.84724	5.28433e-83	FBgn0036659	CG9701	Dana\GF23929
ZIND16G_00007061	4.82056	0.00872629	FBgn0052704	Ir8a	Dana\GF19097
ZIND16G_00001810	4.81105	3.59185e-13	FBgn0039915	Gat	Dana\GF12191
ZIND16G_00009573	4.76059	7.05458e-05
ZIND16G_00002814	4.73313	2.29573e-05	FBgn0051116	ClC-a
ZIND16G_00006027	4.72905	0.00811635	FBgn0085422	CG34393	Dana\GF20580
ZIND16G_00002482	4.44838	0.0260524	FBgn0085345	CG34316	Dana\GF11366
ZIND16G_00008232	4.41469	1.02286e-06	FBgn0283476	Dhc16F	Dana\GF14802
ZIND16G_00001040	4.38382	0.000600404	FBgn0037519	CG3014	Dana\GF23084
ZIND16G_00005727	4.26717	0.00150025
ZIND16G_00003889	4.23782	0.0382217
ZIND16G_00006424	4.22216	0.0397112	FBgn0085440	Lgr4	Dana\GF20961
ZIND16G_00002384	4.18412	2.13664e-05	FBgn0034485	CG11099	Dana\GF11749
ZIND16G_00004542	4.14143	1.29057e-23
ZIND16G_00004253	4.02157	1.34362e-10	FBgn0014141	cher
ZIND16G_00000334	3.98412	0.000428647	FBgn0036324	CG12520
ZIND16G_00000694	3.97934	0.00392887	FBgn0002939	ninaD	Dana\GF14812
ZIND16G_00004427	3.94639	0.00700978	FBgn0029909	mAChR-C	Dana\GF21114
ZIND16G_00003105	3.94263	0.0495393
ZIND16G_00007239	3.87659	0.00197883	FBgn0031907	CG5171	Dana\GF15857
ZIND16G_00008737	3.79637	6.74293e-06	FBgn0036742	CG7497	Dana\GF10543
ZIND16G_00003527	3.77243	0.0471147	FBgn0031034	CG14205
ZIND16G_00001941	3.59484	0.0485883	FBgn0041156	exex	Dana\GF23802
ZIND16G_00006931	3.57121	6.30611e-08	FBgn0029507	Tsp42Ed	Dana\GF12681
ZIND16G_00008866	3.53482	1.18138e-12	FBgn0039474	CG6283
ZIND16G_00003562	3.47678	1.25266e-05	FBgn0039564	Nep7
ZIND16G_00007587	3.42662	0.0216631	FBgn0010241	Mdr50	Dana\GF13488
ZIND16G_00004955	3.41827	5.96608e-08	FBgn0038179	CG9312
ZIND16G_00008314	3.3869	2.73087e-15	FBgn0001258	Ldh	Dana\GF10902
ZIND16G_00003910	3.37723	0.000434234			Dana\GF15345
ZIND16G_00002980	3.3473	8.62793e-10
ZIND16G_00005220	3.31007	1.8454e-08	FBgn0037203	slif	Dana\GF11006
ZIND16G_00007246	3.27464	0.00190394
ZIND16G_00006174	3.24867	0.000362282
ZIND16G_00008087	3.22713	0.00961302	FBgn0033061	SmydA-5
ZIND16G_00000363	3.21081	0.0134096	FBgn0035157	CG13894	Dana\GF24072
ZIND16G_00008374	3.20583	2.80953e-08	FBgn0032249	TBC1D16	Dana\GF14096
ZIND16G_00006348	3.20572	1.50661e-09	FBgn0029990	CG2233	Dana\GF28170
ZIND16G_00002127	3.16603	0.0243277	FBgn0030778	CG4678	Dana\GF22654
ZIND16G_00003155	3.11323	0.00720032	FBgn0004644	hh	Dana\GF18029
ZIND16G_00008173	3.10898	0.0498914	FBgn0053306	CG33306
ZIND16G_00009739	3.10094	0.00366877
ZIND16G_00004618	3.09711	3.0617e-09	FBgn0034724	babos	Dana\GF13023
ZIND16G_00001038	3.087	0.000367173	FBgn0037521	CG2993	Dana\GF23083
ZIND16G_00004379	3.07863	0.0260524
ZIND16G_00004839	3.06797	3.19379e-08	FBgn0027073	Ugt49B1
ZIND16G_00004858	3.04951	0.0273773	FBgn0034382	CG18609
ZIND16G_00002406	3.00839	0.0281602	FBgn0046253	CG3502	Dana\GF13297
ZIND16G_00002993	2.98774	0.0467601	FBgn0038135	CG8773
ZIND16G_00007610	2.98481	9.24111e-05	FBgn0034398	CG15098
ZIND16G_00008540	2.98362	4.07668e-07	FBgn0085407	Pvf3	Dana\GF24460
ZIND16G_00002263	2.90113	5.23791e-09	FBgn0287828	Pkcdelta	Dana\GF19394
ZIND16G_00008249	2.8978	4.55677e-13	FBgn0016032	lbm	Dana\GF12690
ZIND16G_00006309	2.89442	0.00795133	FBgn0263240	Coop	Dana\GF13677
ZIND16G_00009882	2.86849	4.63817e-36	FBgn0003748	Treh	Dana\GF11930
ZIND16G_00009034	2.83872	0.00512547	FBgn0034292	CG5767	Dana\GF13211
ZIND16G_00002695	2.83799	4.39577e-12	FBgn0025631	moody	Dana\GF21984
ZIND16G_00005417	2.78155	0.00278543	FBgn0053143	CG33143	Dana\GF11905
ZIND16G_00001152	2.77119	8.28989e-11	FBgn0024277	trio
ZIND16G_00007754	2.76518	0.00973698	FBgn0039759	CG9733	Dana\GF16188
ZIND16G_00009114	2.76483	0.00113307
ZIND16G_00009971	2.75999	0.021216	FBgn0031561	IM33	Dana\GF14654
ZIND16G_00002261	2.73199	0.00391282	FBgn0029723	Proc-R	Dana\GF22277
ZIND16G_00000799	2.69768	0.000729464	FBgn0039719	CG15515	Dana\GF18804
ZIND16G_00006553	2.68987	1.16275e-05	FBgn0034512	Bbd	Dana\GF12271
ZIND16G_00006467	2.66172	1.41971e-10
ZIND16G_00002425	2.65226	2.04799e-06	FBgn0259923	Septin4	Dana\GF22296
ZIND16G_00002328	2.63309	0.000354537
ZIND16G_00006512	2.62759	0.0408015	FBgn0051092	LpR2
ZIND16G_00009206	2.6258	5.42779e-06
ZIND16G_00007729	2.58822	2.06843e-05	FBgn0037215	beta-Man	Dana\GF17689
ZIND16G_00000435	2.55447	1.91886e-07	FBgn0010223	Galphaf	Dana\GF10510
ZIND16G_00007778	2.55207	0.0494946	FBgn0015010	Ag5r	Dana\GF19647
ZIND16G_00006588	2.53554	1.61281e-08	FBgn0033876	Syngr	Dana\GF11162
ZIND16G_00005635	2.52487	1.52952e-11	FBgn0033205	Rdh1	Dana\GF13193
ZIND16G_00001408	2.51447	0.00973698	FBgn0036031	CG6761	Dana\GF24648
ZIND16G_00009976	2.51213	0.0130733	FBgn0052405	Cpr65Av
ZIND16G_00001258	2.49031	0.0256392	FBgn0038530	AttD	Dana\GF17819
ZIND16G_00001153	2.48462	1.32797e-14	FBgn0024277	trio
ZIND16G_00004263	2.48295	0.00580989	FBgn0263511	Vsx1	Dana\GF21089
ZIND16G_00009228	2.45022	1.92614e-05	FBgn0032422	atilla	Dana\GF15677
ZIND16G_00004813	2.43208	3.60644e-14	FBgn0029804	CG3097	Dana\GF21071
ZIND16G_00002830	2.4268	0.0119948	FBgn0037717	CG8301	Dana\GF18481
ZIND16G_00000143	2.41988	0.000223105	FBgn0039494	grass	Dana\GF23281
ZIND16G_00004905	2.41132	2.42004e-27	FBgn0265045	Strn-Mlck	Dana\GF13334
ZIND16G_00008056	2.40747	4.80661e-08	FBgn0032601	yellow-b	Dana\GF15359
ZIND16G_00008675	2.40169	0.00021875	FBgn0000079	Amy-p	Dana\Amy58
ZIND16G_00004746	2.38481	0.00206106	FBgn0013733	shot
ZIND16G_00005209	2.38125	0.00550366
ZIND16G_00000124	2.381	1.46609e-07	FBgn0039747	AdoR	Dana\GF16200
ZIND16G_00007752	2.37157	5.65894e-08
ZIND16G_00005748	2.35952	8.7999e-12	FBgn0038593	Vps39	Dana\GF23148
ZIND16G_00007233	2.34511	1.16211e-10	FBgn0031914	CG5973	Dana\GF15861
ZIND16G_00006466	2.32844	3.3565e-13
ZIND16G_00005214	2.31513	0.0111831
ZIND16G_00006920	2.30041	0.00664934	FBgn0033079	Fmo-2	Dana\GF13806
ZIND16G_00002488	2.26436	1.21759e-06	FBgn0038312	Zip88E	Dana\GF11431
ZIND16G_00004378	2.26389	0.00882872
ZIND16G_00000387	2.24323	2.4642e-07	FBgn0036043	Ae2	Dana\GF24675
ZIND16G_00006275	2.23531	0.0495961	FBgn0086350	tef	Dana\GF13428
ZIND16G_00001050	2.22853	9.24111e-05	FBgn0037515	Sp7	Dana\GF17682
ZIND16G_00009491	2.21426	1.82947e-10	FBgn0039592	CG14062
ZIND16G_00000536	2.21406	0.00305027	FBgn0030575	CG5321	Dana\GF19297
ZIND16G_00001753	2.21371	0.000160437
ZIND16G_00009609	2.2066	4.71764e-05
ZIND16G_00001282	2.2012	1.34184e-05	FBgn0031148	Cbs	Dana\GF21711
ZIND16G_00009268	2.20001	5.93506e-11	FBgn0033789	CG13324	Dana\GF11989
ZIND16G_00007786	2.1902	0.00744817	FBgn0020300	geko	Dana\GF23616
ZIND16G_00002312	2.18585	2.7231e-06	FBgn0035348	CG16758	Dana\GF24862
ZIND16G_00009463	2.17933	0.000149812
ZIND16G_00009296	2.1509	0.000970865	FBgn0010395	Itgbn	Dana\GF21041
ZIND16G_00003414	2.14832	2.87447e-07	FBgn0286071	AdamTS-A	Dana\GF16699
ZIND16G_00000144	2.14799	8.89656e-12	FBgn0029155	Men-b	Dana\GF23280
ZIND16G_00002852	2.14449	0.000981419	FBgn0051100	CG31100	Dana\GF18437
ZIND16G_00009781	2.11682	4.42189e-07	FBgn0028544	Vajk3	Dana\GF15609
ZIND16G_00002380	2.0943	0.00210349
ZIND16G_00008258	2.09323	5.85324e-05	FBgn0036764	CG5535	Dana\GF25230
ZIND16G_00001728	2.0826	1.30919e-07	FBgn0032955	CG2201	Dana\GF14425
ZIND16G_00008402	2.07984	0.00141256	FBgn0036927	Gabat	Dana\GF10831
ZIND16G_00003617	2.05869	0.0100018
ZIND16G_00003970	2.05124	0.00226985	FBgn0039094	CG10184	Dana\GF18752
ZIND16G_00000673	2.04963	1.32291e-05	FBgn0261802	CG42748	Dana\GF13900
ZIND16G_00006281	2.04924	2.70241e-07	FBgn0033448	hebe	Dana\GF11476
ZIND16G_00005254	2.03966	0.0480417	FBgn0033729	Cpr49Af	Dana\GF12858
ZIND16G_00001116	2.03814	0.01829	FBgn0010387	Acbp2	Dana\GF25011
ZIND16G_00006792	2.03435	4.48322e-07	FBgn0035101	p130CAS	Dana\GF24884
ZIND16G_00008088	2.03292	0.00319545	FBgn0038032	CG10096
ZIND16G_00000600	2.03218	0.0102636	FBgn0005390	fs(1)M3	Dana\GF22068
ZIND16G_00008248	2.03059	3.31782e-05
ZIND16G_00002497	2.02318	0.000729709	FBgn0022359	Sodh2	Dana\GF18841
ZIND16G_00004579	2.01612	0.0132985	FBgn0038074	Gnmt	Dana\GF17115
ZIND16G_00008527	2.008	0.0010036	FBgn0041182	Tep2
ZIND16G_00005558	2.00321	4.84403e-07	FBgn0001250	if	Dana\GF22287
ZIND16G_00002241	1.99387	1.52823e-05	FBgn0014179	gcm	Dana\GF21907
ZIND16G_00008575	1.983	0.0176041	FBgn0039728	CG7896	Dana\GF18811
ZIND16G_00000674	1.98082	5.31994e-05
ZIND16G_00005976	1.9801	0.00357789	FBgn0050035	Tret1-1	Dana\GF13114
ZIND16G_00000617	1.97857	0.034173	FBgn0030593	CG9512	Dana\GF19427
ZIND16G_00003539	1.97554	0.0123458	FBgn0027657	glob1	Dana\GF16470
ZIND16G_00001934	1.96747	1.52823e-05	FBgn0001208	Hn	Dana\GF10325
ZIND16G_00004617	1.96421	0.00825797	FBgn0034723	CG13506	Dana\GF11887
ZIND16G_00006086	1.95829	1.82212e-08	FBgn0024150	Ac78C	Dana\GF10187
ZIND16G_00005563	1.95165	7.66527e-10	FBgn0261244	inaE	Dana\GF19211
ZIND16G_00006431	1.94936	9.81915e-05	FBgn0040069	vanin-like	Dana\GF20308
ZIND16G_00000004	1.9449	8.22369e-09	FBgn0024941	RSG7	Dana\GF21566
ZIND16G_00009347	1.93093	0.0306355	FBgn0024320	Npc1a
ZIND16G_00009212	1.92502	0.048485
ZIND16G_00001572	1.92237	0.0322215	FBgn0036759	CG5577	Dana\GF25233
ZIND16G_00002383	1.91909	0.00491572	FBgn0034484	CG11044	Dana\GF11745
ZIND16G_00009864	1.91396	0.00464451	FBgn0030332	CG9360	Dana\GF17260
ZIND16G_00005326	1.89941	7.65685e-11	FBgn0028490	CG31705	Dana\GF15341
ZIND16G_00008869	1.89447	0.000556075	FBgn0051076	CG31076	Dana\GF22965
ZIND16G_00007359	1.88977	0.0036021	FBgn0261625	GLS	Dana\GF11462
ZIND16G_00003936	1.8855	0.0467601
ZIND16G_00003431	1.88486	0.00297923	FBgn0058160	CG40160	Dana\GF27618
ZIND16G_00004744	1.8794	1.16211e-10			Dana\GF11157
ZIND16G_00007221	1.85872	9.26714e-08	FBgn0000566	Cth	Dana\GF11978
ZIND16G_00009024	1.85762	0.000365679	FBgn0050502	fa2h	Dana\GF11951
ZIND16G_00003398	1.84844	1.20603e-22	FBgn0037386	CG1208	Dana\GF16361
ZIND16G_00009613	1.84593	8.4473e-08	FBgn0031589	Naprt	Dana\GF24555
ZIND16G_00002965	1.84334	0.00531563			Dana\GF15602
ZIND16G_00001737	1.81859	1.8298e-07	FBgn0015776	nrv1	Dana\GF14480
ZIND16G_00006085	1.81554	5.09251e-06	FBgn0024150	Ac78C
ZIND16G_00004289	1.8045	5.42779e-06	FBgn0022355	Tsf1	Dana\GF22435
ZIND16G_00001117	1.7961	0.0056227	FBgn0035743	Acbp6	Dana\GF25009
ZIND16G_00003296	1.78485	0.0212924	FBgn0263346	smash
ZIND16G_00006379	1.78111	8.06783e-14	FBgn0086347	Myo31DF	Dana\GF14089
ZIND16G_00008344	1.77986	1.41308e-06
ZIND16G_00006321	1.74158	0.0311611	FBgn0034538	CG16799	Dana\GF12751
ZIND16G_00006594	1.73621	0.029383	FBgn0040477	cid	Dana\cid
ZIND16G_00004743	1.7239	1.8155e-08	FBgn0013733	shot	Dana\GF11157
ZIND16G_00009332	1.70867	1.85995e-06	FBgn0041181	Tep3	Dana\Tep3
ZIND16G_00005720	1.70411	0.0306147	FBgn0028518	CG18480	Dana\GF13869
ZIND16G_00008086	1.70281	0.001255	FBgn0033060	CG7849	Dana\GF11045
ZIND16G_00002971	1.69121	8.01974e-16	FBgn0286511	Pld	Dana\GF11052
ZIND16G_00000887	1.68583	0.000244386	FBgn0038744	CG4733	Dana\GF17626
ZIND16G_00003093	1.66766	0.0197595	FBgn0038353	CG5399	Dana\GF18532
ZIND16G_00009984	1.66727	0.0496748
ZIND16G_00008430	1.66461	1.72947e-05	FBgn0038842	hdly	Dana\GF17997
ZIND16G_00005904	1.66362	2.0177e-07	FBgn0016031	lama	Dana\GF10469
ZIND16G_00007866	1.6618	0.000594322	FBgn0030929	CG15043	Dana\GF22411
ZIND16G_00009780	1.6584	1.67004e-05	FBgn0032538	Vajk2
ZIND16G_00005308	1.65554	0.0219672	FBgn0011592	fra	Dana\GF13393
ZIND16G_00004885	1.65402	0.000418719	FBgn0000405	CycB	Dana\GF11326
ZIND16G_00007576	1.65385	6.69185e-06	FBgn0034791	EMC8-9	Dana\GF11322
ZIND16G_00008142	1.6524	0.0113172
ZIND16G_00002957	1.64752	0.0119553	FBgn0027348	bgm	Dana\GF14276
ZIND16G_00004599	1.64202	1.44255e-07	FBgn0025777	homer	Dana\GF14950
ZIND16G_00009480	1.63002	0.00683712	FBgn0260399	gwl	Dana\GF23215
ZIND16G_00004509	1.62306	0.0364837	FBgn0043575	PGRP-SC2	Dana\GF19796
ZIND16G_00009117	1.61843	0.0130733
ZIND16G_00007369	1.61782	0.000168404	FBgn0034145	CG5065	Dana\GF11398
ZIND16G_00007440	1.61664	1.64895e-05	FBgn0037531	CG10445	Dana\GF16563
ZIND16G_00001119	1.61588	0.003575
ZIND16G_00004035	1.61314	1.81417e-06	FBgn0016693	Past1	Dana\GF17118
ZIND16G_00009092	1.61029	0.0322215
ZIND16G_00007749	1.59989	0.00479926
ZIND16G_00003503	1.59462	0.0227984	FBgn0037906	PGRP-LB	Dana\GF16643
ZIND16G_00006004	1.59366	0.000229804
ZIND16G_00004434	1.59032	0.0449711	FBgn0004456	mew	Dana\GF20867
ZIND16G_00001318	1.5742	0.0061191	FBgn0038608	WRNexo	Dana\GF18118
ZIND16G_00005988	1.57184	0.00107794	FBgn0034693	flap	Dana\GF11592
ZIND16G_00008008	1.56843	0.0106592	FBgn0043841	vir-1	Dana\GF15675
ZIND16G_00001194	1.56191	0.00122119	FBgn0003525	stg	Dana\GF22894
ZIND16G_00005628	1.54267	0.0223892	FBgn0261385	scra
ZIND16G_00009676	1.53844	0.0261443	FBgn0005624	Psc	Dana\GF11991
ZIND16G_00002042	1.53421	0.000316255	FBgn0001257	ImpL2	Dana\GF23872
ZIND16G_00002077	1.52846	7.79215e-14	FBgn0264975	Nrg	Dana\GF21814
ZIND16G_00005057	1.5223	3.68718e-08	FBgn0028970	RabGGTb	Dana\GF14990
ZIND16G_00001436	1.51423	0.00362826	FBgn0043806	CG32032	Dana\GF10855
ZIND16G_00003407	1.51373	0.00337084	FBgn0039008	CG6972	Dana\GF18308
ZIND16G_00002396	1.51247	1.77127e-06	FBgn0034179	CG6805	Dana\GF26965
ZIND16G_00000283	1.51244	0.01829	FBgn0036165	chrb	Dana\GF25267
ZIND16G_00004457	1.51211	0.00673901	FBgn0287720	Pen	Dana\alphaKap2
ZIND16G_00005515	1.50912	0.00983907	FBgn0036929	CG7668
ZIND16G_00004295	1.50577	8.89656e-12	FBgn0020653	Trxr1	Dana\GF19373
ZIND16G_00000841	1.50033	5.07794e-06	FBgn0038720	CG6231	Dana\GF18456
ZIND16G_00009858	1.49466	0.000133697
ZIND16G_00007254	1.49283	8.20997e-09	FBgn0032781	RtcB	Dana\GF14042
ZIND16G_00002683	1.49259	0.000829117	FBgn0052521	Mnr
ZIND16G_00006884	1.49139	0.0195598	FBgn0033710	CG17739	Dana\GF12839
ZIND16G_00006329	1.49084	1.0242e-10	FBgn0034032	CG8195	Dana\GF13002
ZIND16G_00007791	1.48937	0.00244839	FBgn0033903	CG8323	Dana\GF12029
ZIND16G_00000517	1.48835	1.45957e-07	FBgn0035488	CG11593	Dana\GF24411
ZIND16G_00002352	1.48725	2.40802e-06	FBgn0036579	Tmx3	Dana\GF24161
ZIND16G_00007584	1.48302	3.65036e-10	FBgn0261270	Sps1	Dana\GF11358
ZIND16G_00008492	1.47645	0.00604632	FBgn0037723	SpdS	Dana\GF16181
ZIND16G_00002684	1.47551	0.0109145	FBgn0052521	Mnr	Dana\GF21850
ZIND16G_00008544	1.47508	6.49318e-05	FBgn0001228	CG4456	Dana\GF10688
ZIND16G_00003113	1.45806	9.05111e-09	FBgn0037638	CG8379	Dana\GF17691
ZIND16G_00001428	1.44069	0.00022709	FBgn0035868	CG7194	Dana\GF23564
ZIND16G_00009116	1.43938	0.0443851
ZIND16G_00002616	1.43823	0.00367396	FBgn0036945	Ssk	Dana\GF25311
ZIND16G_00009851	1.43813	0.02789	FBgn0086519	Cpr47Eg	Dana\GF12422
ZIND16G_00000970	1.43796	5.09251e-06	FBgn0037890	CG17734	Dana\GF18164
ZIND16G_00008695	1.43032	0.00091228	FBgn0031184	CG14615	Dana\GF21274
ZIND16G_00002529	1.42996	2.88128e-07	FBgn0037482	CG10055	Dana\GF17318
ZIND16G_00003317	1.42628	2.40223e-09	FBgn0029881	pigs	Dana\GF22269
ZIND16G_00002142	1.42583	5.07432e-08	FBgn0028292	ric8a	Dana\GF19073
ZIND16G_00007121	1.42569	1.46194e-08	FBgn0004167	kst
ZIND16G_00006465	1.42093	0.000678222
ZIND16G_00007337	1.42047	2.83947e-05
ZIND16G_00008917	1.4204	0.000133595	FBgn0010225	Gel	Dana\GF18195
ZIND16G_00007892	1.41952	0.00104069	FBgn0286785	scb	Dana\GF13028
ZIND16G_00003111	1.41818	0.0227984	FBgn0040532	CG8369	Dana\GF18194
ZIND16G_00001100	1.4088	0.0140594	FBgn0004607	zfh2	Dana\GF19021
ZIND16G_00008236	1.40578	1.22233e-06	FBgn0027609	morgue	Dana\GF24066
ZIND16G_00003988	1.40272	1.12797e-11	FBgn0036007	path	Dana\GF24657
ZIND16G_00000751	1.40105	0.00246243	FBgn0039682	Obp99c	Dana\Obp99c
ZIND16G_00005644	1.38947	0.00790609	FBgn0050493	Coq9	Dana\GF13196
ZIND16G_00006634	1.37934	0.00234554	FBgn0028494	CG6424	Dana\GF13232
ZIND16G_00009386	1.37699	0.00290111	FBgn0034417	CG15117	Dana\GF11492
ZIND16G_00000441	1.37486	0.000394217	FBgn0035452	CG10359	Dana\GF24215
ZIND16G_00001573	1.37374	0.0012295	FBgn0036760	CG5567	Dana\GF25232
ZIND16G_00009329	1.37107	0.001685
ZIND16G_00004208	1.37001	0.0413352	FBgn0051121	CG31121	Dana\GF18680
ZIND16G_00007134	1.36716	5.25256e-05	FBgn0036697	rogdi	Dana\GF10104
ZIND16G_00002454	1.3623	0.000733334	FBgn0002641	mal	Dana\GF19210
ZIND16G_00007941	1.34555	3.87362e-05	FBgn0263289	scrib	Dana\GF16442
ZIND16G_00007414	1.34031	0.000660839			Dana\GF12637
ZIND16G_00003263	1.33071	0.00128649	FBgn0040629	CAH5	Dana\GF17778
ZIND16G_00000264	1.32314	0.00107026	FBgn0036133	emei	Dana\GF25243
ZIND16G_00009757	1.31436	0.00041231
ZIND16G_00005629	1.31416	0.00929351	FBgn0261385	scra	Dana\GF13186
ZIND16G_00003061	1.31381	1.25567e-05	FBgn0010434	cora	Dana\GF11579
ZIND16G_00008183	1.30357	0.0360951	FBgn0264086	CG43755	Dana\GF24860
ZIND16G_00008234	1.29116	0.0489961	FBgn0085244	CG34215	Dana\GF28179
ZIND16G_00000687	1.28511	5.5581e-06	FBgn0001301	kel	Dana\GF15084
ZIND16G_00008861	1.28396	0.000226241	FBgn0039505	CG5934	Dana\GF16281
ZIND16G_00007614	1.28363	1.36909e-05	FBgn0034399	CG15083	Dana\GF11121
ZIND16G_00002304	1.28078	4.06586e-07	FBgn0266696	Svil	Dana\GF24919
ZIND16G_00001198	1.27484	0.000126007	FBgn0062442	Cisd2	Dana\GF16608
ZIND16G_00002053	1.27181	0.000173958	FBgn0261274	Ero1L	Dana\GF10559
ZIND16G_00006194	1.2715	0.00039878	FBgn0036501	CG7272	Dana\GF23701
ZIND16G_00004506	1.27049	2.42268e-05	FBgn0267002	unc-104	Dana\GF13447
ZIND16G_00009827	1.26923	0.0190861	FBgn0004101	bs	Dana\GF11392
ZIND16G_00009786	1.26755	0.0273351	FBgn0031489	CG17224	Dana\GF18560
ZIND16G_00007439	1.26029	0.00150025	FBgn0002542	lds	Dana\GF18453
ZIND16G_00008971	1.25654	1.56515e-06	FBgn0047178	CG32147	Dana\GF10738
ZIND16G_00001068	1.25651	0.00039136			Dana\GF17668
ZIND16G_00000398	1.25399	3.43788e-07	FBgn0028429	I-2	Dana\GF25124
ZIND16G_00008601	1.24282	0.00901537	FBgn0041180	Tep4	Dana\Tep4
ZIND16G_00004766	1.24036	1.82947e-10	FBgn0034259	P32	Dana\GF13236
ZIND16G_00002702	1.23595	0.00166678	FBgn0262699	fzr	Dana\GF20850
ZIND16G_00003497	1.23585	3.36523e-08	FBgn0038013	CG10038	Dana\GF17730
ZIND16G_00008079	1.23162	7.05555e-06	FBgn0002567	Rab32	Dana\GF12008
ZIND16G_00004420	1.21981	0.0443756	FBgn0029994	Ldsdh1	Dana\GF20987
ZIND16G_00001118	1.2197	0.0451039	FBgn0053556	form3	Dana\GF25007
ZIND16G_00009330	1.21832	0.000654295	FBgn0031939	CG13796	Dana\GF14587
ZIND16G_00003566	1.21716	1.1752e-06	FBgn0038438	Der-2	Dana\GF16510
ZIND16G_00002044	1.20752	0.00922523	FBgn0263110	CG43367
ZIND16G_00005084	1.20153	0.0100875	FBgn0032849	mRpS18B	Dana\GF15452
ZIND16G_00005283	1.20144	5.42779e-06	FBgn0022160	Gpo1	Dana\GF13366
ZIND16G_00002981	1.19542	6.77226e-10
ZIND16G_00002882	1.19327	0.00556503	FBgn0003016	osp	Dana\GF15007
ZIND16G_00006527	1.19187	1.62747e-09	FBgn0051729	CG31729	Dana\GF23110
ZIND16G_00008598	1.18883	0.0306743	FBgn0053116	CG33116	Dana\GF14245
ZIND16G_00007122	1.18874	2.04799e-06	FBgn0004167	kst	Dana\GF21115
ZIND16G_00006781	1.18053	0.0014527	FBgn0031412	CG16995	Dana\GF14618
ZIND16G_00006532	1.17085	0.00107642	FBgn0032001	CG8360	Dana\GF15273
ZIND16G_00006593	1.17075	6.45842e-06	FBgn0033844	bbc	Dana\GF11181
ZIND16G_00005219	1.16698	0.000284011	FBgn0037202	Ssl1	Dana\GF11005
ZIND16G_00006586	1.15384	0.000272048	FBgn0086356	tum	Dana\GF11159
ZIND16G_00008696	1.14873	1.13254e-05	FBgn0031183	CG14621	Dana\GF20934
ZIND16G_00005430	1.13597	0.000360984	FBgn0000709	fliI	Dana\GF22497
ZIND16G_00000926	1.1341	0.000764103	FBgn0027865	Tsp96F	Dana\GF18228
ZIND16G_00001307	1.12919	0.00707737	FBgn0038626	CG7691
ZIND16G_00005467	1.12359	0.00469258	FBgn0002924	ncd	Dana\GF16326
ZIND16G_00005471	1.12245	9.44455e-05	FBgn0032620	CG12288	Dana\GF17498
ZIND16G_00001601	1.12109	0.000356151	FBgn0031640	Mon1	Dana\GF23518
ZIND16G_00007616	1.11837	4.68258e-05	FBgn0034401	MetRS	Dana\GF13746
ZIND16G_00000426	1.11048	0.000770762	FBgn0036662	CG9706	Dana\GF23932
ZIND16G_00006891	1.10894	6.52576e-05	FBgn0033087	Hsepi	Dana\GF13803
ZIND16G_00006167	1.10631	0.00318392	FBgn0041604	dlp	Dana\GF24610
ZIND16G_00008168	1.10141	0.02009	FBgn0051633	CG31633
ZIND16G_00004736	1.09795	0.000820165	FBgn0033518, FBgn0033520, FBgn0033521	Prx6c, Prx6b, CG12896	Dana\GF12124
ZIND16G_00009391	1.09728	4.13631e-06	FBgn0033494	KCNQ	Dana\GF12137
ZIND16G_00009410	1.09504	0.00521487	FBgn0034761	CG4250
ZIND16G_00008708	1.09097	0.000527244	FBgn0031171	CG1801	Dana\GF21845
ZIND16G_00001853	1.086	0.014085
ZIND16G_00002388	1.08461	0.000520469	FBgn0025720	Ate1	Dana\GF13155
ZIND16G_00003846	1.07395	1.88887e-05	FBgn0031670	SelT	Dana\GF15710
ZIND16G_00006219	1.0735	0.0115782	FBgn0023407	B4	Dana\GF21634
ZIND16G_00007988	1.07335	0.0387844	FBgn0015929	dpa	Dana\GF13675
ZIND16G_00003935	1.07323	0.0467304			Dana\GF28026
ZIND16G_00001109	1.06839	1.16229e-05	FBgn0283472	S6k	Dana\GF10442
ZIND16G_00001174	1.06564	0.0256392	FBgn0003124	polo	Dana\GF10050
ZIND16G_00005284	1.05733	9.24111e-05	FBgn0034047	cGlr1	Dana\GF11501
ZIND16G_00009921	1.05646	0.0449711	FBgn0034638	CG10433	Dana\GF12088
ZIND16G_00008062	1.05439	9.52327e-07	FBgn0032596	Prosbeta4	Dana\GF24340
ZIND16G_00008105	1.05056	0.0167479	FBgn0035868	CG7194
ZIND16G_00000878	1.0503	0.0193572	FBgn0040259	Ugt302C1	Dana\GF16731
ZIND16G_00004154	1.04978	0.0460199	FBgn0031051	Ranbp21	Dana\GF20273
ZIND16G_00006774	1.04943	0.0474239			Dana\GF20455
ZIND16G_00006170	1.04581	3.19946e-05	FBgn0036433	CG9628
ZIND16G_00008915	1.04439	0.000130292	FBgn0037734	trbd	Dana\GF11562
ZIND16G_00005777	1.04205	2.07333e-05	FBgn0027512	CG10254	Dana\GF18750
ZIND16G_00007597	1.0419	5.199e-06	FBgn0261554	CG42672	Dana\GF12810
ZIND16G_00001612	1.04095	0.00338655	FBgn0051678	CG31678	Dana\GF14555
ZIND16G_00001156	1.03981	7.81437e-06	FBgn0035400	CG11537	Dana\GF10221
ZIND16G_00001211	1.03873	1.57226e-07	FBgn0086134	Prosalpha2	Dana\GF17957
ZIND16G_00002638	1.03801	2.04799e-06	FBgn0015286	Rala	Dana\GF22303
ZIND16G_00002873	1.03697	2.84732e-05	FBgn0001941	ifc	Dana\GF15596
ZIND16G_00000909	1.03667	0.000358554	FBgn0010803	TrpRS	Dana\GF18421
ZIND16G_00002092	1.03523	3.75103e-05	FBgn0037989	ATP8B	Dana\GF17746
ZIND16G_00001359	1.03383	0.00364146	FBgn0037814	CG6325	Dana\GF17524
ZIND16G_00009308	1.02024	0.00326478	FBgn0028703	Nhe3	Dana\GF14455
ZIND16G_00006470	1.01364	1.8724e-05	FBgn0032482	Pect	Dana\GF15564
ZIND16G_00005363	1.01007	3.19946e-05	FBgn0034035	Gmppa	Dana\GF13377
ZIND16G_00006903	1.00585	8.40615e-05	FBgn0027066	Eb1	Dana\GF11070
ZIND16G_00002495	1.00454	8.65908e-06	FBgn0038318	CG6236	Dana\GF11703
ZIND16G_00005686	1.00362	0.0278019	FBgn0083960	CG34124	Dana\GF23613
ZIND16G_00005802	1.003	0.000359215	FBgn0013770	Cp1
ZIND16G_00008811	1.0024	0.0222796	FBgn0032235	CG5096	Dana\GF15777
ZIND16G_00005676	1.00131	2.45171e-06	FBgn0266758	Esyt2	Dana\GF20759
ZIND16G_00001028	1.00092	0.0116399	FBgn0040212	Gnpat	Dana\GF17273
ZIND16G_00000362	1.00051	0.0164375	FBgn0260862	Vti1a	Dana\GF24073
ZIND16G_00008291	-1.00404	0.00238041	FBgn0003502	Btk
ZIND16G_00000070	-1.00535	2.17394e-05	FBgn0031081	Nep3	Dana\GF20227
ZIND16G_00007755	-1.00659	0.000632216
ZIND16G_00006957	-1.00897	0.000259424	FBgn0001565	Ddx56	Dana\GF21359
ZIND16G_00004311	-1.0091	8.17506e-05	FBgn0265001	ppk18	Dana\GF21883
ZIND16G_00002656	-1.01936	0.00515891	FBgn0034406	Jheh3	Dana\GF13741
ZIND16G_00002946	-1.02638	9.88864e-05	FBgn0261514	NimA	Dana\GF14272
ZIND16G_00004273	-1.02942	0.0054061	FBgn0053181	CG33181	Dana\GF22372
ZIND16G_00003636	-1.03098	8.23832e-06	FBgn0030151	CG1354	Dana\GF25119
ZIND16G_00008914	-1.03195	0.00235975	FBgn0051352	Unc-115a	Dana\GF11572
ZIND16G_00001042	-1.03211	0.00101997	FBgn0037518	CG2641	Dana\GF17684
ZIND16G_00003524	-1.03326	0.00022074	FBgn0039863	Zmynd8	Dana\GF22978
ZIND16G_00006796	-1.04773	0.00353203	FBgn0035189	CG9119	Dana\GF26783
ZIND16G_00001707	-1.04794	0.00295616	FBgn0030993	Mec2	Dana\GF15941
ZIND16G_00001176	-1.05008	7.62284e-06	FBgn0036974	eRF1	Dana\GF10329
ZIND16G_00008289	-1.05359	5.09251e-06	FBgn0003502	Btk	Dana\GF15268
ZIND16G_00006227	-1.05406	1.65443e-06	FBgn0032138	CG4364	Dana\GF21889
ZIND16G_00006079	-1.05418	0.00108933	FBgn0037063	CG9391	Dana\GF10177
ZIND16G_00000298	-1.05491	5.10773e-05
ZIND16G_00006558	-1.05963	0.00035064	FBgn0034093	CG15706	Dana\GF12659
ZIND16G_00005032	-1.06574	0.00019468	FBgn0034443	cer	Dana\GF12610
ZIND16G_00004566	-1.06736	0.0151275	FBgn0036822	NijB	Dana\GF23648
ZIND16G_00001021	-1.06813	0.00362826	FBgn0039209	REPTOR	Dana\GF20706
ZIND16G_00009264	-1.06965	0.000720077	FBgn0017482	T3dh	Dana\GF13025
ZIND16G_00005380	-1.07234	4.42558e-05	FBgn0263102	psq	Dana\GF13768
ZIND16G_00007900	-1.07357	0.0209556	FBgn0034013	unc-5	Dana\GF13032
ZIND16G_00009101	-1.07446	0.0246688	FBgn0033520	Prx6b
ZIND16G_00003069	-1.07713	0.00246243	FBgn0000578	ena	Dana\GF11575
ZIND16G_00004010	-1.08492	0.0108218	FBgn0016754	sba	Dana\GF17981
ZIND16G_00003947	-1.08599	0.0228014	FBgn0038156	side-IV	Dana\GF17603
ZIND16G_00008225	-1.086	4.58522e-05	FBgn0283680	IP3K2	Dana\GF19401
ZIND16G_00009856	-1.08732	0.021292	FBgn0026619	Taz	Dana\GF13095
ZIND16G_00003745	-1.08799	2.33777e-05	FBgn0022959	yps	Dana\GF10852
ZIND16G_00009519	-1.08953	0.000464651	FBgn0017558	Pdk	Dana\GF12464
ZIND16G_00009682	-1.09212	2.76038e-05	FBgn0035083	Tina-1	Dana\GF11524
ZIND16G_00005516	-1.09251	0.00222541	FBgn0052380	SMSr	Dana\GF23791
ZIND16G_00003697	-1.09332	3.31782e-05	FBgn0003366	sev	Dana\GF20397
ZIND16G_00002704	-1.09442	0.000155745	FBgn0052676	stx	Dana\GF20827
ZIND16G_00000981	-1.10224	0.00629985	FBgn0039189	CG18528	Dana\GF20720
ZIND16G_00005562	-1.1026	0.000751568	FBgn0261244	inaE
ZIND16G_00003726	-1.10365	6.19611e-05	FBgn0003459	stwl	Dana\GF25200
ZIND16G_00004607	-1.1039	4.41331e-05	FBgn0032935	Atg18b	Dana\GF15570
ZIND16G_00003479	-1.10634	0.000103251	FBgn0263316	Mrp4	Dana\GF14687
ZIND16G_00005551	-1.10668	0.00217947	FBgn0030114	CG17754	Dana\GF19087
ZIND16G_00005570	-1.10805	4.1605e-05	FBgn0030362	regucalcin	Dana\GF19376
ZIND16G_00002063	-1.1087	0.0372633	FBgn0260748	CG5004	Dana\GF22566
ZIND16G_00008135	-1.11041	7.80998e-06	FBgn0035976	PGRP-LC	Dana\GF10680
ZIND16G_00006258	-1.11981	5.38727e-05
ZIND16G_00006152	-1.1201	0.00586637	FBgn0026593	CG5707	Dana\GF24930
ZIND16G_00004125	-1.12193	0.011615	FBgn0029944	Dok	Dana\GF21174
ZIND16G_00008202	-1.12316	0.000398093	FBgn0051103	CG31103
ZIND16G_00004674	-1.12526	8.20997e-09	FBgn0284257	Ttd14	Dana\GF12764
ZIND16G_00007613	-1.12801	0.000729158	FBgn0034398	CG15098	Dana\GF13748
ZIND16G_00007982	-1.13038	0.000701625	FBgn0033188	Drat	Dana\GF11713
ZIND16G_00001756	-1.13067	0.00742427	FBgn0266450	Kr-h1
ZIND16G_00003664	-1.13744	6.64943e-07	FBgn0283451	br	Dana\GF22164
ZIND16G_00006621	-1.13973	4.46675e-05	FBgn0262169	magu	Dana\GF12013
ZIND16G_00001346	-1.14038	1.30101e-06	FBgn0260743	GC1	Dana\GF23042
ZIND16G_00008498	-1.14896	0.000925699	FBgn0052537	CG32537	Dana\GF15951
ZIND16G_00007840	-1.15178	1.86246e-05	FBgn0002719	Men
ZIND16G_00006016	-1.15193	0.0148455	FBgn0032405	firl
ZIND16G_00005379	-1.15309	0.000557618	FBgn0263102	psq
ZIND16G_00005353	-1.15407	0.000303138	FBgn0286198	LKRSDH	Dana\GF22842
ZIND16G_00001509	-1.16299	5.08958e-08	FBgn0259481	Mob2	Dana\GF24543
ZIND16G_00004064	-1.16332	0.000897493	FBgn0004368	Ptp4E	Dana\GF20352
ZIND16G_00003438	-1.16372	0.000468043	FBgn0287209	Gfat1
ZIND16G_00003268	-1.16571	1.62449e-06	FBgn0039232	sosie	Dana\GF16994
ZIND16G_00007372	-1.17186	1.90592e-05	FBgn0086358	Tab2	Dana\GF13242
ZIND16G_00002114	-1.17289	4.58845e-05	FBgn0030027	CG1632	Dana\GF22489
ZIND16G_00009149	-1.17692	0.000527698	FBgn0260462	CtsF
ZIND16G_00009723	-1.18098	6.92838e-06	FBgn0010497	dmGlut	Dana\GF14412
ZIND16G_00001047	-1.18192	0.000167488	FBgn0042104	CG18747	Dana\GF17286
ZIND16G_00005435	-1.18878	3.49256e-06	FBgn0031190	CG12576	Dana\GF21271
ZIND16G_00001757	-1.18904	0.01343	FBgn0266450	Kr-h1	Dana\GF14504
ZIND16G_00004009	-1.18945	1.22067e-07	FBgn0265998	Doa	Dana\GF17020
ZIND16G_00000123	-1.18992	4.44087e-05
ZIND16G_00001474	-1.194	0.0397112	FBgn0036715	Cad74A	Dana\GF24316
ZIND16G_00003298	-1.19949	0.000318988	FBgn0027570	Nep2	Dana\GF16094
ZIND16G_00008813	-1.19965	6.0028e-07	FBgn0025366	Ip259	Dana\GF15782
ZIND16G_00009059	-1.20152	9.96363e-10	FBgn0021979	l(2)k09913
ZIND16G_00001413	-1.20213	0.0319767	FBgn0035985	Cpr67B	Dana\GF10693
ZIND16G_00002198	-1.20261	1.59128e-05	FBgn0029095	aru	Dana\GF14819
ZIND16G_00008334	-1.20901	2.7231e-06	FBgn0034997	CG3376	Dana\GF11387
ZIND16G_00004816	-1.2103	1.35593e-05	FBgn0030334	Karl	Dana\GF20434
ZIND16G_00001946	-1.21045	0.000306988			Dana\GF24875
ZIND16G_00004008	-1.21068	0.000903643
ZIND16G_00005409	-1.21531	3.95553e-08	FBgn0040660	CG13551	Dana\GF13051
ZIND16G_00008923	-1.21704	3.44519e-07	FBgn0037228	CG1092	Dana\GF26292
ZIND16G_00003437	-1.21746	5.56074e-06	FBgn0287209	Gfat1	Dana\GF23135
ZIND16G_00005762	-1.22077	2.75248e-06	FBgn0038465	Irc	Dana\GF17075
ZIND16G_00004627	-1.22117	6.83041e-05	FBgn0033929	Tfb1	Dana\GF13498
ZIND16G_00005604	-1.23249	4.48745e-06	FBgn0265140	Meltrin	Dana\GF17538
ZIND16G_00008778	-1.24301	2.88253e-08	FBgn0035076	Ance-5	Dana\GF11532
ZIND16G_00008847	-1.24425	9.46981e-05	FBgn0037819	Phyhd1	Dana\GF17517
ZIND16G_00001736	-1.24859	0.00035801	FBgn0015777	nrv2	Dana\GF14479
ZIND16G_00009123	-1.25117	0.0439188	FBgn0034860	CG9812	Dana\GF11851
ZIND16G_00000303	-1.25374	1.01677e-09	FBgn0261553	CG42671	Dana\GF25254
ZIND16G_00004292	-1.2539	8.40615e-05	FBgn0053080	CG33080	Dana\GF21469
ZIND16G_00001945	-1.25454	0.000132034	FBgn0035132	mthl10	Dana\GF24876
ZIND16G_00007929	-1.25797	0.000168221	FBgn0287631	CG46491	Dana\GF11438
ZIND16G_00009509	-1.2591	3.19946e-05	FBgn0054034	CG34034	Dana\GF16970
ZIND16G_00000763	-1.26614	4.85068e-07	FBgn0003093	Pkc98E	Dana\GF16270
ZIND16G_00002204	-1.26798	0.0001209	FBgn0020762	Atet	Dana\GF15020
ZIND16G_00009866	-1.27339	6.85625e-06	FBgn0038100	Paip2	Dana\GF16924
ZIND16G_00004437	-1.27415	3.9126e-09	FBgn0029854	CG3566	Dana\GF20301
ZIND16G_00001696	-1.27558	2.14563e-05	FBgn0011224	heph	Dana\GF17502
ZIND16G_00004608	-1.28619	0.00064309	FBgn0032935	Atg18b
ZIND16G_00004609	-1.28945	0.003575	FBgn0026255	clumsy	Dana\GF14315
ZIND16G_00009258	-1.2985	0.0143739
ZIND16G_00007871	-1.30147	0.0317165
ZIND16G_00005785	-1.30422	2.15798e-05	FBgn0039109	CG10365	Dana\GF16257
ZIND16G_00005322	-1.30525	0.000817212	FBgn0261560	Thor
ZIND16G_00006042	-1.31476	0.000154996	FBgn0032036	CG13384	Dana\GF15226
ZIND16G_00001275	-1.31974	6.64275e-06	FBgn0037877	CG6689	Dana\GF18255
ZIND16G_00002458	-1.33209	8.86495e-06	FBgn0031117	GstT3	Dana\GF15963
ZIND16G_00005474	-1.33214	1.69927e-06	FBgn0086359	Invadolysin	Dana\GF17453
ZIND16G_00009510	-1.33865	2.22809e-06	FBgn0038897	CG5849	Dana\GF18035
ZIND16G_00009014	-1.34128	0.0020597	FBgn0015801	Reg-5	Dana\GF11541
ZIND16G_00001936	-1.34192	2.15487e-07	FBgn0016694	Pdp1	Dana\GF24150
ZIND16G_00007336	-1.3538	9.08658e-07
ZIND16G_00001065	-1.35465	0.000919647	FBgn0015569	alpha-Est10	Dana\GF17303
ZIND16G_00003167	-1.35492	6.41321e-22	FBgn0039049	CG6726	Dana\GF16975
ZIND16G_00000551	-1.35648	4.26452e-08
ZIND16G_00004129	-1.36085	0.01318	FBgn0025549	unc-119	Dana\GF21136
ZIND16G_00004085	-1.36228	0.00226334	FBgn0028397	Tob	Dana\GF19269
ZIND16G_00001114	-1.36241	5.10648e-05	FBgn0023001	melt	Dana\GF25012
ZIND16G_00002950	-1.36611	1.59447e-07	FBgn0028936	NimB5	Dana\GF14274
ZIND16G_00008556	-1.36613	0.0464974	FBgn0003495	spz	Dana\GF22956
ZIND16G_00005531	-1.37187	0.0159981	FBgn0015033	Cyp4d8	Dana\GF23785
ZIND16G_00007569	-1.37349	1.92904e-10	FBgn0042135	Gdap2	Dana\GF11695
ZIND16G_00009604	-1.37698	8.01974e-16	FBgn0032820	fbp	Dana\GF15476
ZIND16G_00004703	-1.38932	5.78383e-06	FBgn0033742	Nepl10	Dana\GF12516
ZIND16G_00005422	-1.4001	0.00228948	FBgn0264449	CG43867	Dana\GF22056
ZIND16G_00009598	-1.40591	0.0342774	FBgn0000464	Lar	Dana\GF14429
ZIND16G_00001670	-1.4067	0.000346556	FBgn0003209	raw	Dana\GF14357
ZIND16G_00002145	-1.40934	7.17167e-18	FBgn0030520	Pdcd4	Dana\GF22345
ZIND16G_00008806	-1.41106	0.000577721	FBgn0016076	vri	Dana\GF14387
ZIND16G_00002819	-1.41876	0.00822154
ZIND16G_00001113	-1.41892	2.27964e-09	FBgn0259173	corn	Dana\GF24790
ZIND16G_00003383	-1.42225	4.54977e-09	FBgn0030057	Ppt1	Dana\GF19174
ZIND16G_00002603	-1.42352	2.65239e-05	FBgn0000568	Eip75B	Dana\GF25223
ZIND16G_00000996	-1.44244	0.000468043	FBgn0039207	Cftr	Dana\GF20707
ZIND16G_00007960	-1.44598	1.23718e-08	FBgn0028473	Non1	Dana\GF13082
ZIND16G_00002815	-1.45062	7.94554e-08	FBgn0017581	Lk6	Dana\GF16618
ZIND16G_00003740	-1.45882	0.00250159	FBgn0036240	CG6928	Dana\GF24058
ZIND16G_00002951	-1.45908	1.12319e-05	FBgn0259896	NimC1
ZIND16G_00007955	-1.46304	2.51322e-13	FBgn0034894	sigmar	Dana\GF11827
ZIND16G_00002710	-1.46671	0.00305027	FBgn0030218	CG1628	Dana\GF20835
ZIND16G_00008830	-1.46775	0.032101	FBgn0031920	CG6441	Dana\GF14021
ZIND16G_00009407	-1.46934	0.00127343	FBgn0260767	CG42565	Dana\GF11283
ZIND16G_00002215	-1.4715	2.76473e-06	FBgn0001142	Gs1	Dana\GF14864
ZIND16G_00004202	-1.47621	9.11375e-08	FBgn0038172	Adgf-D	Dana\GF18149
ZIND16G_00002308	-1.47759	3.31782e-05	FBgn0035344	Cyp4d20	Dana\GF24863
ZIND16G_00006153	-1.48214	7.06897e-05	FBgn0083975	Nlg4	Dana\GF17640
ZIND16G_00002062	-1.48656	4.12507e-05	FBgn0260748	CG5004
ZIND16G_00007412	-1.48932	2.86261e-12	FBgn0013773	Cyp6a22	Dana\GF12299
ZIND16G_00005303	-1.49196	0.0495746	FBgn0259211	grh	Dana\GF11678
ZIND16G_00009408	-1.49241	3.44519e-07	FBgn0034761	CG4250
ZIND16G_00000358	-1.49411	0.0386959	FBgn0035153	ebd1	Dana\GF24076
ZIND16G_00006815	-1.49768	0.00184131
ZIND16G_00007023	-1.50174	0.00586667	FBgn0020647	KrT95D
ZIND16G_00006762	-1.50667	6.30611e-08	FBgn0031327	CG5397	Dana\GF15178
ZIND16G_00001447	-1.50937	6.64943e-07	FBgn0260388	CG42514	Dana\GF10526
ZIND16G_00002949	-1.51753	9.40687e-10	FBgn0028542	NimB4	Dana\GF15608
ZIND16G_00002867	-1.53103	6.38068e-09	FBgn0051217	modSP	Dana\GF17925
ZIND16G_00008428	-1.53679	0.00145552	FBgn0038197	foxo	Dana\GF16233
ZIND16G_00007403	-1.5377	2.7948e-05	FBgn0050360	Mal-A6	Dana\Mal-A6
ZIND16G_00008832	-1.54314	0.0216631	FBgn0260486	Ziz
ZIND16G_00009693	-1.54958	7.13978e-05	FBgn0040726	dpr1
ZIND16G_00007315	-1.57476	9.0445e-11	FBgn0034083	lbk	Dana\GF11863
ZIND16G_00004761	-1.57531	1.00286e-06	FBgn0033313	Cirl	Dana\GF12369
ZIND16G_00000922	-1.58831	0.0467601	FBgn0051068	CG31068	Dana\GF16277
ZIND16G_00003790	-1.59015	2.86915e-06	FBgn0032693	Cyp310a1	Dana\GF14835
ZIND16G_00005323	-1.59079	2.03437e-05	FBgn0261560	Thor	Dana\GF15239
ZIND16G_00006652	-1.59444	1.66761e-15	FBgn0035542	TP53INP	Dana\GF25070
ZIND16G_00005019	-1.59807	5.25605e-05	FBgn0034945	CG10904	Dana\GF12047
ZIND16G_00009142	-1.602	5.98208e-07	FBgn0005771	noc	Dana\GF14886
ZIND16G_00005204	-1.61621	5.5001e-10	FBgn0037186	CG11241	Dana\GF23448
ZIND16G_00003164	-1.62799	8.40615e-05	FBgn0039051	CG17109
ZIND16G_00007429	-1.63247	5.30827e-06	FBgn0025643	CG3588	Dana\GF22459
ZIND16G_00000889	-1.64186	1.91875e-17	FBgn0014006	Ask1	Dana\GF17624
ZIND16G_00008639	-1.64531	3.16541e-05	FBgn0003301	rut	Dana\GF21594
ZIND16G_00006814	-1.65528	1.47015e-05	FBgn0001168	hry	Dana\GF24345
ZIND16G_00000612	-1.65993	1.25692e-13	FBgn0027601	pdgy	Dana\GF19420
ZIND16G_00002100	-1.6668	0.0234254	FBgn0030961	CG7058	Dana\GF19133
ZIND16G_00004779	-1.66893	8.07318e-06	FBgn0027581	CG6191	Dana\GF11169
ZIND16G_00003871	-1.67282	0.000221284			Dana\GF25298
ZIND16G_00004146	-1.67404	1.07018e-07	FBgn0086367	t	Dana\GF19099
ZIND16G_00003057	-1.6767	0.000103251	FBgn0005695	gcl	Dana\GF12379
ZIND16G_00007402	-1.67882	3.50332e-09	FBgn0050359	Mal-A5	Dana\Mal-A5
ZIND16G_00001094	-1.68732	3.02567e-07	FBgn0026199	myo	Dana\GF19973
ZIND16G_00002218	-1.68908	7.11233e-12	FBgn0031220	CG4822	Dana\GF15047
ZIND16G_00006019	-1.6968	0.00813814	FBgn0032402	PLCXD	Dana\GF21553
ZIND16G_00008188	-1.70061	2.30098e-05	FBgn0002543	robo2	Dana\GF14722
ZIND16G_00002061	-1.70542	8.20997e-09	FBgn0260748	CG5004	Dana\GF28009
ZIND16G_00003840	-1.71905	7.01926e-05	FBgn0028572	qtc	Dana\GF15721
ZIND16G_00002064	-1.72883	0.0110204	FBgn0030817	CG4991
ZIND16G_00002883	-1.73088	1.86246e-05	FBgn0031689	Cyp28d1	Dana\GF14381
ZIND16G_00003165	-1.73709	8.20997e-09	FBgn0039049	CG6726
ZIND16G_00004043	-1.73711	2.83519e-06	FBgn0285913	red	Dana\GF16161
ZIND16G_00007022	-1.7478	0.00146876	FBgn0020647	KrT95D	Dana\GF17970
ZIND16G_00001685	-1.74975	0.000162585	FBgn0051832	CG31832
ZIND16G_00004933	-1.76347	6.996e-10	FBgn0003261	Rm62	Dana\GF18634
ZIND16G_00007405	-1.76372	0.0199406	FBgn0033296	Mal-A7	Dana\Mal-A7
ZIND16G_00000688	-1.76477	0.0038576	FBgn0032666	CG5758	Dana\GF14816
ZIND16G_00001880	-1.78456	0.0155665	FBgn0020278	loco
ZIND16G_00003166	-1.79807	1.85995e-06	FBgn0039053	CG6738
ZIND16G_00000511	-1.80167	0.00362103	FBgn0024179	wit	Dana\GF24409
ZIND16G_00009800	-1.80393	0.000759008	FBgn0263776	CG43693	Dana\GF23811
ZIND16G_00005764	-1.81985	1.88887e-05	FBgn0004577	Pxd	Dana\GF17077
ZIND16G_00004664	-1.83352	3.04522e-05	FBgn0053958	CG33958	Dana\GF12775
ZIND16G_00004105	-1.84675	0.000235609
ZIND16G_00004084	-1.85369	0.0241184	FBgn0030721	CG12698
ZIND16G_00009691	-1.85535	6.92838e-06	FBgn0040726	dpr1	Dana\GF12197
ZIND16G_00005317	-1.8818	3.87624e-10	FBgn0035091	CG3829	Dana\GF13357
ZIND16G_00004106	-1.88522	1.44992e-11	FBgn0027280	orion	Dana\GF20993
ZIND16G_00000797	-1.90349	7.09879e-05	FBgn0051038	CG31038	Dana\GF18801
ZIND16G_00008559	-1.90704	5.99747e-08	FBgn0039482	CG14258	Dana\GF23274
ZIND16G_00000669	-1.91621	3.56533e-18	FBgn0031814	retm	Dana\GF15388
ZIND16G_00005400	-1.9182	0.0195598	FBgn0034797	nahoda
ZIND16G_00001760	-1.92554	8.04567e-16	FBgn0266521	stai	Dana\GF14505
ZIND16G_00000779	-1.93794	3.02567e-07	FBgn0039045	Ctns	Dana\GF18270
ZIND16G_00006543	-1.93805	1.42466e-13	FBgn0032721	CG10602	Dana\GF20677
ZIND16G_00005661	-1.94079	1.28399e-16	FBgn0283531	Duox	Dana\GF14917
ZIND16G_00007698	-1.94657	2.30563e-11	FBgn0002973	numb	Dana\GF22745
ZIND16G_00005579	-1.96882	8.27352e-05	FBgn0004370	Ptp10D
ZIND16G_00008539	-1.97855	0.00213877	FBgn0035501	CG1299	Dana\GF10557
ZIND16G_00000512	-1.97946	0.0347184	FBgn0000449	dib	Dana\GF10095
ZIND16G_00008831	-1.99627	0.00964469
ZIND16G_00006234	-1.99678	3.01586e-06	FBgn0031717	Oscillin	Dana\GF15148
ZIND16G_00007203	-1.99754	2.30859e-08	FBgn0267428	DIP-lambda	Dana\GF27270
ZIND16G_00006716	-2.01564	0.00146696	FBgn0002535	Lcp4	Dana\GF27849
ZIND16G_00004345	-2.03281	2.09422e-06	FBgn0033949	Had2	Dana\GF11336
ZIND16G_00008130	-2.05085	2.37189e-06	FBgn0035968	Slc45-1	Dana\GF23582
ZIND16G_00008946	-2.05877	0.0123886	FBgn0283508	nw	Dana\GF13130
ZIND16G_00000530	-2.07183	0.0355302
ZIND16G_00009254	-2.08	0.0390714	FBgn0003046	Pcp	Dana\GF14955
ZIND16G_00005410	-2.08569	0.000375226	FBgn0034856	yellow-d2	Dana\GF11858
ZIND16G_00007645	-2.09432	4.28393e-11	FBgn0000416	Sap-r
ZIND16G_00005861	-2.0963	8.74099e-10	FBgn0030437	hec	Dana\GF20881
ZIND16G_00008392	-2.1562	6.47619e-05	FBgn0036454	CG17839	Dana\GF24620
ZIND16G_00008730	-2.16927	0.00375408	FBgn0052182	CG32182	Dana\GF10547
ZIND16G_00008381	-2.17186	0.000468043	FBgn0032230	lft	Dana\GF15773
ZIND16G_00004162	-2.30792	7.49805e-05	FBgn0025111	Ant2	Dana\GF20266
ZIND16G_00002906	-2.31436	1.60016e-10	FBgn0032387	CG16965	Dana\GF21627
ZIND16G_00002273	-2.32088	0.00833716	FBgn0267792	rgr	Dana\GF19480
ZIND16G_00005760	-2.37949	1.15313e-21	FBgn0015011	AhcyL2	Dana\GF17919
ZIND16G_00000147	-2.42223	0.0172511			Dana\GF17049
ZIND16G_00003778	-2.4286	0.0158367	FBgn0035880	Culd	Dana\GF10113
ZIND16G_00000563	-2.43237	0.0132149	FBgn0029843	Nep1	Dana\GF20372
ZIND16G_00001159	-2.45111	1.83783e-09	FBgn0035398	Cht7	Dana\GF10225
ZIND16G_00005692	-2.47391	5.34121e-07	FBgn0041150	hoe1	Dana\GF21545
ZIND16G_00002359	-2.48037	0.0485883	FBgn0036595	CG13046	Dana\GF27465
ZIND16G_00002580	-2.49152	9.48217e-12	FBgn0038878	CG3301
ZIND16G_00001897	-2.51322	1.12169e-06	FBgn0038803	CG5191	Dana\GF16679
ZIND16G_00007368	-2.51389	1.79792e-09	FBgn0040505	Alk	Dana\GF13459
ZIND16G_00004820	-2.61233	3.01828e-19	FBgn0030332	CG9360	Dana\GF16365
ZIND16G_00003953	-2.687	2.17939e-07	FBgn0052944	CG32944	Dana\GF16810
ZIND16G_00005482	-2.71829	0.0357988	FBgn0000639	Fbp1	Dana\GF25207
ZIND16G_00004763	-2.77242	2.78221e-06	FBgn0267792	rgr	Dana\GF12368
ZIND16G_00003968	-2.9296	7.17167e-18	FBgn0051337	CG31337	Dana\GF17376
ZIND16G_00000436	-3.12805	1.84468e-15	FBgn0035636	Cralbp	Dana\GF10445
ZIND16G_00002356	-3.26253	5.93506e-11	FBgn0036587	CG4950	Dana\GF10307
ZIND16G_00002329	-3.366	0.000121278	FBgn0027111	miple1	Dana\GF25044
ZIND16G_00009503	-3.42816	1.50793e-11	FBgn0050104	NT5E-2	Dana\GF13128
ZIND16G_00003360	-3.4466	0.0064826	FBgn0023550	FarO	Dana\GF21976
ZIND16G_00004836	-3.56731	3.31782e-05	FBgn0034606	ASPP	Dana\GF12113
ZIND16G_00001059	-3.58468	0.0159981	FBgn0015574	alpha-Est6	Dana\GF17297
ZIND16G_00004938	-3.605	0.0106165	FBgn0051559	CG31559	Dana\GF18626
ZIND16G_00001361	-3.76381	6.16881e-05
ZIND16G_00001232	-3.87246	0.045807	FBgn0262983	CG43291
ZIND16G_00001360	-4.09614	4.12507e-05
ZIND16G_00001362	-4.52107	1.76466e-09
ZIND16G_00004819	-6.64645	6.69185e-06	FBgn0002577	m	Dana\GF20431
