# Supplementary material for: Distinctive features of Zaprionus indianus hemocyte differentiation and function revealed by transcriptomic analysis
Source: Front Immunol. 2023 Dec 21;14:1322381. doi: 10.3389/fimmu.2023.1322381 (PMC10768004; doi:10.3389/fimmu.2023.1322381)
Supplement: Supplementary Table 3 — List of the mammalian coagulation-associated genes possessing constitutively expressed orthologs in Z. indianus blood cells. The corresponding D. melanogaster and D. ananassae orthologs are also shown. [file Table_3.xlsx]

## Sheet: Sheet1
Z. indianus gene ID	Mammalian gene symbol	MoleculeType	Disease or Function	Species Evidence	D. melanogaster gene ID	D. melanogaster gene symbol	D. ananassae gene ID		Keyword colors:
ZIND16G_00000016	ARID4A	transcriptionregulator	Production of blood platelets	Mouse	FBgn0085451	htk	Dana\GF19055		platelet related
ZIND16G_00000016	ARID4A	transcriptionregulator	Thrombocytopenia	Mouse	FBgn0085451	htk	Dana\GF19055		thrombocyte related
ZIND16G_00000061	ACTR2	other	Megakaryocytopoiesis	Mouse	FBgn0011742	Arp2	Dana\GF20797		megakaryocyte related
ZIND16G_00000065	RPS6KA1	kinase	Megakaryocytopoiesis	Uncategorized	FBgn0262866	S6kII	Dana\GF26852
ZIND16G_00000065	RPS6KA1	kinase	Megakaryocytopoiesis	Uncategorized	FBgn0262866	S6kII	Dana\GF26852
ZIND16G_00000068	RPS14	translationregulator	Dysplasia of megakaryocytes	Mouse	FBgn0004404	RpS14b	Dana\GF21290
ZIND16G_00000200	GSS	enzyme	Disease of blood platelets	Human	FBgn0030882	Gss1	Dana\GF19360
ZIND16G_00000200	GSS	enzyme	Thrombotic microangiopathy	Human	FBgn0030882	Gss1	Dana\GF19360
ZIND16G_00000200	GSS	enzyme	Thrombocytopenia	Human	FBgn0030882	Gss1	Dana\GF19360
ZIND16G_00000222	PTPN9	phosphatase	Aggregation of blood platelets	Mouse	FBgn0028341	Ptpmeg2	Dana\GF22421
ZIND16G_00000222	PTPN9	phosphatase	Function of blood platelets	Mouse	FBgn0028341	Ptpmeg2	Dana\GF22421
ZIND16G_00000229	UBA5	enzyme	Megakaryocytopoiesis	Mouse	FBgn0030305	Uba5	Dana\GF23479
ZIND16G_00000235	PRDX2	enzyme	Aggregation of blood platelets	Mouse	FBgn0040309	Prx2	Dana\GF19402
ZIND16G_00000235	PRDX2	enzyme	Formation of thrombus	Mouse	FBgn0040309	Prx2	Dana\GF19402
ZIND16G_00000246	RCOR1	transcriptionregulator	Megakaryocytopoiesis	Mouse	FBgn0261573	CoRest	Dana\GF20196
ZIND16G_00000422	NUDC	other	Maturation of megakaryocytes	Uncategorized	FBgn0021768	nudC	Dana\GF23933
ZIND16G_00000487	CDK13	kinase	Megakaryocytopoiesis	Mouse	FBgn0037093	Cdk12	Dana\GF23720
ZIND16G_00000487	CDK13	kinase	Immune thrombocytopenia	Human	FBgn0037093	Cdk12	Dana\GF23720
ZIND16G_00000511	BMPR2	kinase	Arterial thrombosis of lung	Mouse	FBgn0024179	wit	Dana\GF24409
ZIND16G_00000511	BMPR2	kinase	Arterial thrombosis of lung	Mouse	FBgn0024179	wit	Dana\GF24409
ZIND16G_00000533	SLC2A1	transporter	Disease of blood platelets	Human	FBgn0264574	Glut1	Dana\GF24424
ZIND16G_00000565	RPTOR	other	Quantity of blood platelets	Mouse	FBgn0029840	raptor	Dana\GF26483
ZIND16G_00000565	RPTOR	other	Volume of blood platelets	Mouse	FBgn0029840	raptor	Dana\GF26483
ZIND16G_00000565	RPTOR	other	Activation of blood platelets	Mouse	FBgn0029840	raptor	Dana\GF26483
ZIND16G_00000565	RPTOR	other	Quantity of megakaryocytes	Mouse	FBgn0029840	raptor	Dana\GF26483
ZIND16G_00000565	RPTOR	other	Size of megakaryocytes	Mouse	FBgn0029840	raptor	Dana\GF26483
ZIND16G_00000565	RPTOR	other	Mass of thrombus	Mouse	FBgn0029840	raptor	Dana\GF26483
ZIND16G_00000565	RPTOR	other	Thrombus	Mouse	FBgn0029840	raptor	Dana\GF26483
ZIND16G_00000590	HMGB1	transcriptionregulator	Aggregation of blood platelets	Human	FBgn0278608	Dsp1	Dana\GF19115
ZIND16G_00000591	SENP1	peptidase	Abnormal morphology of megakaryocyte/erythrocyte lineage-restricted progenitor cells	Mouse			Dana\GF16000
ZIND16G_00000656	POR	enzyme	M7 adult acute megakaryoblastic leukemia	Human	FBgn0015623	Cpr	Dana\GF14516
ZIND16G_00000656	POR	enzyme	Quantity of thromboxane B2	Mouse	FBgn0015623	Cpr	Dana\GF14516
ZIND16G_00000763	PRKCE	kinase	Formation of proplatelets	Mouse	FBgn0003093	Pkc98E	Dana\GF16270
ZIND16G_00000763	PRKCE	kinase	Diameter of blood platelets	Mouse	FBgn0003093	Pkc98E	Dana\GF16270
ZIND16G_00000763	PRKCE	kinase	Release of blood platelets	Uncategorized	FBgn0003093	Pkc98E	Dana\GF16270
ZIND16G_00000763	PRKCE	kinase	Maturation of megakaryocytes	Uncategorized	FBgn0003093	Pkc98E	Dana\GF16270
ZIND16G_00000807	PPP3CA	phosphatase	Thrombotic thrombocytopenic purpura	Human	FBgn0010015	CanA1	Dana\GF22934
ZIND16G_00000807	PPP3CA	phosphatase	Immune thrombocytopenic purpura	Human	FBgn0010015	CanA1	Dana\GF22934
ZIND16G_00000807	PPP3CA	phosphatase	Immune thrombocytopenia	Human	FBgn0010015	CanA1	Dana\GF22934
ZIND16G_00000807	PPP3CA	phosphatase	Severe thrombocytopenia	Human	FBgn0010015	CanA1	Dana\GF22934
ZIND16G_00001174	PLK1	kinase	Arrest in mitosis of megakaryocytes	Mouse	FBgn0003124	polo	Dana\GF10050
ZIND16G_00001174	PLK1	kinase	Polyploidization of megakaryocytes	Mouse	FBgn0003124	polo	Dana\GF10050
ZIND16G_00001208	PSMD1	other	Idiopathic thrombotic thrombocytopenic purpura	Human	FBgn0028692	Rpn2	Dana\GF16602
ZIND16G_00001208	PSMD1	other	Immune thrombocytopenia	Human	FBgn0028692	Rpn2	Dana\GF16602
ZIND16G_00001208	PSMD1	other	Idiopathic thrombocytopenic purpura	Human	FBgn0028692	Rpn2	Dana\GF16602
ZIND16G_00001354	METAP1	peptidase	Aggregation of blood platelets	Rat	FBgn0039219	CG13630	Dana\GF17756
ZIND16G_00001449	EFL1	translationregulator	Quantity of blood platelets	Mouse	FBgn0053158	CG33158	Dana\GF23913
ZIND16G_00001449	EFL1	translationregulator	Quantity of blood platelets	Mouse	FBgn0053158	CG33158	Dana\GF23913
ZIND16G_00001563	PPIF	enzyme	Platelet-neutrophil complex	Mouse	FBgn0036415	CG7768	Dana\GF26799
ZIND16G_00001634	PDIA6	enzyme	Deposition of blood platelets	Mouse	FBgn0025678	CaBP1	Dana\GF20619
ZIND16G_00001981	PSMB1	peptidase	Idiopathic thrombotic thrombocytopenic purpura	Human	FBgn0002284	Prosbeta6	Dana\GF10515
ZIND16G_00001981	PSMB1	peptidase	Immune thrombocytopenia	Human	FBgn0002284	Prosbeta6	Dana\GF10515
ZIND16G_00001981	PSMB1	peptidase	Idiopathic thrombocytopenic purpura	Human	FBgn0002284	Prosbeta6	Dana\GF10515
ZIND16G_00002026	GPX4	enzyme	Synthesis of platelet activating factor	Rat	FBgn0035438	Gtpx	Dana\GF10532
ZIND16G_00002079	FAXDC2	other	Megakaryocytopoiesis	Human	FBgn0030485	CG1998	Dana\GF22423
ZIND16G_00002089	DGKI	kinase	Activation of blood platelets	Human	FBgn0261549	rdgA	Dana\GF19181
ZIND16G_00002157	LIMK1	kinase	Aggregation of blood platelets	Mouse	FBgn0283712	LIMK1	Dana\GF20901
ZIND16G_00002157	LIMK1	kinase	Adhesion of blood platelets	Mouse	FBgn0283712	LIMK1	Dana\GF20901
ZIND16G_00002157	LIMK1	kinase	Activation of blood platelets	Mouse	FBgn0283712	LIMK1	Dana\GF20901
ZIND16G_00002157	LIMK1	kinase	Synthesis of thromboxane A2	Mouse	FBgn0283712	LIMK1	Dana\GF20901
ZIND16G_00002157	LIMK1	kinase	Thrombosis of carotid artery	Mouse	FBgn0283712	LIMK1	Dana\GF20901
ZIND16G_00002180	SF3B1	other	Thrombocytosis	Mouse	FBgn0031266	Sf3b1	Dana\GF15024
ZIND16G_00002180	SF3B1	other	Essential thrombocythemia,Organismal death	Human	FBgn0031266	Sf3b1	Dana\GF15024
ZIND16G_00002180	SF3B1	other	Myelodysplastic syndrome/myeloproliferative neoplasm with ring sideroblasts and thrombocytosis	Human	FBgn0031266	Sf3b1	Dana\GF15024
ZIND16G_00002180	SF3B1	other	Myelodysplastic syndrome/myeloproliferative neoplasm with ring sideroblasts and thrombocytosis	Human	FBgn0031266	Sf3b1	Dana\GF15024
ZIND16G_00002180	SF3B1	other	Essential thrombocythemia,Survival of organism	Human	FBgn0031266	Sf3b1	Dana\GF15024
ZIND16G_00002180	SF3B1	other	Essential thrombocythemia	Human	FBgn0031266	Sf3b1	Dana\GF15024
ZIND16G_00002180	SF3B1	other	Myelodysplastic syndrome/myeloproliferative neoplasm with ring sideroblasts and thrombocytosis	Human	FBgn0031266	Sf3b1	Dana\GF15024
ZIND16G_00002180	SF3B1	other	Essential thrombocythemia	Human	FBgn0031266	Sf3b1	Dana\GF15024
ZIND16G_00002180	SF3B1	other	Post essential thrombocythemia myelofibrosis	Human	FBgn0031266	Sf3b1	Dana\GF15024
ZIND16G_00002180	SF3B1	other	Essential thrombocythemia	Human	FBgn0031266	Sf3b1	Dana\GF15024
ZIND16G_00002289	STXBP1	transporter	Degranulation of blood platelets	Human	FBgn0004574	Rop	Dana\GF20177
ZIND16G_00002289	STXBP1	transporter	Aggregation of blood platelets	Human	FBgn0004574	Rop	Dana\GF20177
ZIND16G_00002426	PDE4D	enzyme	Essential thrombocythemia	Human	FBgn0000479	dnc	Dana\GF19605
ZIND16G_00002426	PDE4D	enzyme	Thromboembolic complication	Human	FBgn0000479	dnc	Dana\GF19605
ZIND16G_00002426	PDE4D	enzyme	Essential thrombocythemia	Human	FBgn0000479	dnc	Dana\GF19605
ZIND16G_00002426	PDE4D	enzyme	Essential thrombocythemia	Human	FBgn0000479	dnc	Dana\GF19605
ZIND16G_00002426	PDE4D	enzyme	Thrombosis of vein	Human	FBgn0000479	dnc	Dana\GF19605
ZIND16G_00002426	PDE4D	enzyme	Thrombocytosis	Human	FBgn0000479	dnc	Dana\GF19605
ZIND16G_00002564	AKT3	kinase	Aggregation of blood platelets	Mouse	FBgn0010379	Akt	Dana\GF16155
ZIND16G_00002564	AKT3	kinase	Thrombosis of carotid artery	Mouse	FBgn0010379	Akt	Dana\GF16155
ZIND16G_00002689	IMPDH1	enzyme	Immune thrombocytopenia	Human	FBgn0003204	ras	Dana\GF21436
ZIND16G_00002694	ACTN1	transcriptionregulator	Platelet-type bleeding disorder type 15	Human	FBgn0000667	Actn	Dana\GF21987
ZIND16G_00002694	ACTN1	transcriptionregulator	Platelet-type bleeding disorder type 15	Human	FBgn0000667	Actn	Dana\GF21987
ZIND16G_00002694	ACTN1	transcriptionregulator	Platelet-type bleeding disorder type 15	Human	FBgn0000667	Actn	Dana\GF21987
ZIND16G_00002694	ACTN1	transcriptionregulator	Morphogenesis of blood platelets	Human	FBgn0000667	Actn	Dana\GF21987
ZIND16G_00002694	ACTN1	transcriptionregulator	Thrombopoiesis	Human	FBgn0000667	Actn	Dana\GF21987
ZIND16G_00002723	NOTCH1	transcriptionregulator	Differentiation of colony forming unit megakaryocyte mixed cells	Mouse	FBgn0004647	N	Dana\GF19599
ZIND16G_00002757	HSD17B12	enzyme	Quantity of thromboxane	Mouse	FBgn0029975	spidey	Dana\GF21190
ZIND16G_00002815	MKNK1	kinase	Aggregation of blood platelets	Mouse	FBgn0017581	Lk6	Dana\GF16618
ZIND16G_00002815	MKNK1	kinase	Formation of proplatelets,Megakaryocytopoiesis	Mouse	FBgn0017581	Lk6	Dana\GF16618
ZIND16G_00002815	MKNK1	kinase	Polyploidization of megakaryocytes	Mouse	FBgn0017581	Lk6	Dana\GF16618
ZIND16G_00002815	MKNK1	kinase	Synthesis of thromboxane B2	Mouse	FBgn0017581	Lk6	Dana\GF16618
ZIND16G_00002815	MKNK1	kinase	Thromboembolism	Mouse	FBgn0017581	Lk6	Dana\GF16618
ZIND16G_00002815	MKNK1	kinase	Thrombocytopenia	Mouse	FBgn0017581	Lk6	Dana\GF16618
ZIND16G_00002820	RNPS1	other	Frequency of megakaryocyte/erythrocyte lineage-restricted progenitor cells	Mouse	FBgn0037707	RnpS1	Dana\GF18475
ZIND16G_00002820	RNPS1	other	Quantity of megakaryocyte/erythrocyte lineage-restricted progenitor cells	Mouse	FBgn0037707	RnpS1	Dana\GF18475
ZIND16G_00002910	ANGPTL2	other	Aggregation of blood platelets	Mouse	FBgn0031804	CG9500	Dana\GF19835
ZIND16G_00002910	ANGPTL2	other	Cell spreading of blood platelets	Human	FBgn0031804	CG9500	Dana\GF19835
ZIND16G_00002910	ANGPTL2	other	Aggregation of blood platelets	Human	FBgn0031804	CG9500	Dana\GF19835
ZIND16G_00002927	STK3	kinase	Dysplasia of megakaryocytes	Mouse	FBgn0261456	hpo	Dana\GF13179
ZIND16G_00002927	STK3	kinase	Thrombocytopenia	Mouse	FBgn0261456	hpo	Dana\GF13179
ZIND16G_00002927	STK3	kinase	Immune thrombocytopenia	Human	FBgn0261456	hpo	Dana\GF13179
ZIND16G_00002971	PLD1	enzyme	Function of blood platelets	Mouse	FBgn0286511	Pld	Dana\GF11052
ZIND16G_00003020	PRDX3	enzyme	Immune thrombocytopenia	Human	FBgn0038519	Prx3	Dana\GF15932
ZIND16G_00003228	UBASH3B	enzyme	Aggregation of blood platelets	Mouse	FBgn0039137	Epp	Dana\GF17972
ZIND16G_00003229	DGKQ	kinase	Activation of blood platelets	Human	FBgn0051140	CG31140	Dana\GF27132
ZIND16G_00003292	CALR	transcriptionregulator	Production of blood platelets	Mouse	FBgn0005585	Calr	Dana\GF18838
ZIND16G_00003292	CALR	transcriptionregulator	Hyperplasia of megakaryocytes	Mouse	FBgn0005585	Calr	Dana\GF18838
ZIND16G_00003292	CALR	transcriptionregulator	Colony formation of promegakaryocytes	Human	FBgn0005585	Calr	Dana\GF18838
ZIND16G_00003292	CALR	transcriptionregulator	Thrombocytopenia	Human	FBgn0005585	Calr	Dana\GF18838
ZIND16G_00003292	CALR	transcriptionregulator	Essential thrombocythemia	Human	FBgn0005585	Calr	Dana\GF18838
ZIND16G_00003292	CALR	transcriptionregulator	JAK2 mutation negative essential thrombocythemia	Human	FBgn0005585	Calr	Dana\GF18838
ZIND16G_00003292	CALR	transcriptionregulator	Myelodysplastic syndrome/myeloproliferative neoplasm with ring sideroblasts and thrombocytosis	Human	FBgn0005585	Calr	Dana\GF18838
ZIND16G_00003292	CALR	transcriptionregulator	Post essential thrombocythemia myelofibrosis	Human	FBgn0005585	Calr	Dana\GF18838
ZIND16G_00003292	CALR	transcriptionregulator	Essential thrombocythemia	Human	FBgn0005585	Calr	Dana\GF18838
ZIND16G_00003292	CALR	transcriptionregulator	Essential thrombocythemia	Human	FBgn0005585	Calr	Dana\GF18838
ZIND16G_00003292	CALR	transcriptionregulator	Myelodysplastic syndrome/myeloproliferative neoplasm with ring sideroblasts and thrombocytosis	Human	FBgn0005585	Calr	Dana\GF18838
ZIND16G_00003292	CALR	transcriptionregulator	Essential thrombocythemia	Human	FBgn0005585	Calr	Dana\GF18838
ZIND16G_00003292	CALR	transcriptionregulator	MPL mutation negative essential thrombocythemia	Human	FBgn0005585	Calr	Dana\GF18838
ZIND16G_00003292	CALR	transcriptionregulator	Myelodysplastic syndrome/myeloproliferative neoplasm with ring sideroblasts and thrombocytosis	Human	FBgn0005585	Calr	Dana\GF18838
ZIND16G_00003292	CALR	transcriptionregulator	Thrombocytosis	Mouse	FBgn0005585	Calr	Dana\GF18838
ZIND16G_00003292	CALR	transcriptionregulator	Essential thrombocythemia	Human	FBgn0005585	Calr	Dana\GF18838
ZIND16G_00003292	CALR	transcriptionregulator	Thrombus	Human	FBgn0005585	Calr	Dana\GF18838
ZIND16G_00003292	CALR	transcriptionregulator	Thrombocythemia 1	Human	FBgn0005585	Calr	Dana\GF18838
ZIND16G_00003292	CALR	transcriptionregulator	Complete hematologic response,High-risk essential thrombocythemia	Human	FBgn0005585	Calr	Dana\GF18838
ZIND16G_00003292	CALR	transcriptionregulator	Essential thrombocythemia	Human	FBgn0005585	Calr	Dana\GF18838
ZIND16G_00003348	RUNX1	transcriptionregulator	Familial platelet disorder with predisposition to acute myelogenous leukemia	Human	FBgn0002576	lz	Dana\GF21771
ZIND16G_00003348	RUNX1	transcriptionregulator	Familial platelet disorder	Human	FBgn0002576	lz	Dana\GF21771
ZIND16G_00003348	RUNX1	transcriptionregulator	Familial platelet disorder with predisposition to acute myelogenous leukemia	Human	FBgn0002576	lz	Dana\GF21771
ZIND16G_00003348	RUNX1	transcriptionregulator	Familial platelet disorder with predisposition to acute myelogenous leukemia	Human	FBgn0002576	lz	Dana\GF21771
ZIND16G_00003348	RUNX1	transcriptionregulator	Autosomal dominant familial platelet disorder with predisposition to acute myelogenous leukemia	Human	FBgn0002576	lz	Dana\GF21771
ZIND16G_00003348	RUNX1	transcriptionregulator	Familial platelet disorder with predisposition to acute myelogenous leukemia	Human	FBgn0002576	lz	Dana\GF21771
ZIND16G_00003348	RUNX1	transcriptionregulator	Familial platelet disorder	Human	FBgn0002576	lz	Dana\GF21771
ZIND16G_00003348	RUNX1	transcriptionregulator	Familial platelet disorder with predisposition to acute myelogenous leukemia	Human	FBgn0002576	lz	Dana\GF21771
ZIND16G_00003348	RUNX1	transcriptionregulator	Quantity of promegakaryocytes	Mouse	FBgn0002576	lz	Dana\GF21771
ZIND16G_00003348	RUNX1	transcriptionregulator	Differentiation of CD34+ cells,Megakaryocytopoiesis	Human	FBgn0002576	lz	Dana\GF21771
ZIND16G_00003348	RUNX1	transcriptionregulator	Differentiation of CD34+ cells,Megakaryocytopoiesis	Human	FBgn0002576	lz	Dana\GF21771
ZIND16G_00003348	RUNX1	transcriptionregulator	Essential thrombocythemia	Human	FBgn0002576	lz	Dana\GF21771
ZIND16G_00003348	RUNX1	transcriptionregulator	Essential thrombocythemia,Organismal death	Human	FBgn0002576	lz	Dana\GF21771
ZIND16G_00003348	RUNX1	transcriptionregulator	Essential thrombocythemia,Survival of organism	Human	FBgn0002576	lz	Dana\GF21771
ZIND16G_00003348	RUNX1	transcriptionregulator	Reactive thrombocytosis	Human	FBgn0002576	lz	Dana\GF21771
ZIND16G_00003348	RUNX1	transcriptionregulator	Thrombocytosis	Human	FBgn0002576	lz	Dana\GF21771
ZIND16G_00003348	RUNX1	transcriptionregulator	Essential thrombocythemia	Human	FBgn0002576	lz	Dana\GF21771
ZIND16G_00003348	RUNX1	transcriptionregulator	Essential thrombocythemia	Human	FBgn0002576	lz	Dana\GF21771
ZIND16G_00003348	RUNX1	transcriptionregulator	Essential thrombocythemia	Human	FBgn0002576	lz	Dana\GF21771
ZIND16G_00003348	RUNX1	transcriptionregulator	Severe congenital thrombocytopenia	Human	FBgn0002576	lz	Dana\GF21771
ZIND16G_00003357	TXNDC5	enzyme	Aggregation of blood platelets	Mouse	FBgn0030329	prtp	Dana\GF20267
ZIND16G_00003357	TXNDC5	enzyme	Accumulation of blood platelets	Mouse	FBgn0030329	prtp	Dana\GF20267
ZIND16G_00003498	CANT1	enzyme	Aggregation of blood platelets	Human	FBgn0037900	CG5276	Dana\GF16866
ZIND16G_00003498	CANT1	enzyme	Jugular vein thrombosis	Mouse	FBgn0037900	CG5276	Dana\GF16866
ZIND16G_00003517	MFSD11	other	Essential thrombocythemia	Human	FBgn0038053	CG18549	Dana\GF17962
ZIND16G_00003561	HSP90B1	other	Size of blood platelets	Mouse	FBgn0039562	Gp93	Dana\GF18871
ZIND16G_00003561	HSP90B1	other	Thrombocytopenia	Mouse	FBgn0039562	Gp93	Dana\GF18871
ZIND16G_00003643	CREBBP	transcriptionregulator	Abnormal morphology of megakaryocytes	Mouse	FBgn0261617	nej
ZIND16G_00003643	CREBBP	transcriptionregulator	Quantity of megakaryocytes	Mouse	FBgn0261617	nej
ZIND16G_00003751	FIBP	other	Aggregation of blood platelets	Rat	FBgn0036911	Fibp	Dana\GF10845
ZIND16G_00003779	IDH1	enzyme	Essential thrombocythemia	Human	FBgn0001248	Idh	Dana\GF10112
ZIND16G_00003779	IDH1	enzyme	Leukemic transformation of essential thrombocythemia	Human	FBgn0001248	Idh	Dana\GF10112
ZIND16G_00003779	IDH1	enzyme	Thrombocytosis	Human	FBgn0001248	Idh	Dana\GF10112
ZIND16G_00003779	IDH1	enzyme	Post essential thrombocythemia myelofibrosis	Human	FBgn0001248	Idh	Dana\GF10112
ZIND16G_00003779	IDH1	enzyme	Essential thrombocythemia	Human	FBgn0001248	Idh	Dana\GF10112
ZIND16G_00003779	IDH1	enzyme	Essential thrombocythemia	Human	FBgn0001248	Idh	Dana\GF10112
ZIND16G_00003885	DUSP10	phosphatase	Immune thrombocytopenia	Human	FBgn0243512	puc	Dana\GF16724
ZIND16G_00003996	CDK1	kinase	Maturation of leukemia cell lines,Maturation of megakaryocytes	Human	FBgn0004106	Cdk1	Dana\GF14103
ZIND16G_00004013	PKM	kinase	Deposition of blood platelets	Mouse	FBgn0267385	PyK	Dana\GF18439
ZIND16G_00004157	RPS19	other	Quantity of blood platelets	Mouse	FBgn0010412	RpS19a	Dana\GF21022
ZIND16G_00004161	ROCK2	kinase	Formation of thrombus	Mouse	FBgn0026181	Rok	Dana\GF21023
ZIND16G_00004183	PAK2	kinase	Clearance of blood platelets	Mouse	FBgn0044826	Pak3	Dana\GF16514
ZIND16G_00004183	PAK2	kinase	Quantity of promegakaryocytes	Mouse	FBgn0044826	Pak3	Dana\GF16514
ZIND16G_00004183	PAK2	kinase	Polyploidization of megakaryocytes	Mouse	FBgn0044826	Pak3	Dana\GF16514
ZIND16G_00004183	PAK2	kinase	Quantity of megakaryocytes	Mouse	FBgn0044826	Pak3	Dana\GF16514
ZIND16G_00004183	PAK2	kinase	Quantity of megakaryocyte/erythrocyte lineage-restricted progenitor cells	Mouse	FBgn0044826	Pak3	Dana\GF16514
ZIND16G_00004183	PAK2	kinase	Macrothrombocytopenia	Mouse	FBgn0044826	Pak3	Dana\GF16514
ZIND16G_00004226	ABCC4	transporter	Aggregation of blood platelets	Mouse	FBgn0038740	Mrp5	Dana\GF14687
ZIND16G_00004226	ABCC4	transporter	Aggregation of blood platelets	Human	FBgn0038740	Mrp5	Dana\GF14687
ZIND16G_00004226	ABCC4	transporter	Degranulation of blood platelets	Human	FBgn0038740	Mrp5	Dana\GF14687
ZIND16G_00004226	ABCC4	transporter	Adhesion of blood platelets	Mouse	FBgn0038740	Mrp5	Dana\GF14687
ZIND16G_00004226	ABCC4	transporter	Formation of thrombus	Mouse	FBgn0038740	Mrp5	Dana\GF14687
ZIND16G_00004255	CCNE1	transcriptionregulator	Cell cycle progression of megakaryocytes	Mouse	FBgn0010382	CycE	Dana\GF14977
ZIND16G_00004255	CCNE1	transcriptionregulator	Ploidy of megakaryocytes	Mouse	FBgn0010382	CycE	Dana\GF14977
ZIND16G_00004255	CCNE1	transcriptionregulator	Endoreduplication of megakaryocytes	Mouse	FBgn0010382	CycE	Dana\GF14977
ZIND16G_00004255	CCNE1	transcriptionregulator	S phase of megakaryocytes	Mouse	FBgn0010382	CycE	Dana\GF14977
ZIND16G_00004255	CCNE1	transcriptionregulator	Developmental Disorders,Thrombopoiesis	Mouse	FBgn0010382	CycE	Dana\GF14977
ZIND16G_00004322	ACACA	enzyme	Synthesis of thromboxane A2	Mouse	FBgn0033246	ACC	Dana\GF11223
ZIND16G_00004322	ACACA	enzyme	Thrombus	Mouse	FBgn0033246	ACC	Dana\GF11223
ZIND16G_00004424	RPS6	other	Megakaryocytic dysplasia	Mouse	FBgn0261592	RpS6	Dana\GF21093
ZIND16G_00004424	RPS6	other	Thrombocytosis	Mouse	FBgn0261592	RpS6	Dana\GF21093
ZIND16G_00004473	ITPA	enzyme	Thrombocytopenia	Human	FBgn0031663	CG8891	Dana\GF14164
ZIND16G_00004486	U2AF1	other	Essential thrombocythemia,Organismal death	Human	FBgn0017457	U2af38	Dana\GF24893
ZIND16G_00004486	U2AF1	other	Essential thrombocythemia,Survival of organism	Human	FBgn0017457	U2af38	Dana\GF24893
ZIND16G_00004486	U2AF1	other	Essential thrombocythemia	Human	FBgn0017457	U2af38	Dana\GF24893
ZIND16G_00004486	U2AF1	other	Essential thrombocythemia	Human	FBgn0017457	U2af38	Dana\GF24893
ZIND16G_00004486	U2AF1	other	Leukemic transformation of essential thrombocythemia	Human	FBgn0017457	U2af38	Dana\GF24893
ZIND16G_00004486	U2AF1	other	Essential thrombocythemia	Human	FBgn0017457	U2af38	Dana\GF24893
ZIND16G_00004516	PTPN1	phosphatase	Aggregation of blood platelets	Mouse	FBgn0267487	Ptp61F	Dana\GF10060
ZIND16G_00004516	PTPN1	phosphatase	Aggregation of blood platelets	Uncategorized	FBgn0267487	Ptp61F	Dana\GF10060
ZIND16G_00004548	CBL	transcriptionregulator	Quantity of blood platelets	Mouse	FBgn0020224	Cbl	Dana\GF24399
ZIND16G_00004548	CBL	transcriptionregulator	Cell spreading of blood platelets	Mouse	FBgn0020224	Cbl	Dana\GF24399
ZIND16G_00004548	CBL	transcriptionregulator	Cell spreading of blood platelets	Mouse	FBgn0020224	Cbl	Dana\GF24399
ZIND16G_00004548	CBL	transcriptionregulator	Thrombocytosis	Mouse	FBgn0020224	Cbl	Dana\GF24399
ZIND16G_00004548	CBL	transcriptionregulator	Essential thrombocythemia	Human	FBgn0020224	Cbl	Dana\GF24399
ZIND16G_00004548	CBL	transcriptionregulator	Essential thrombocythemia	Human	FBgn0020224	Cbl	Dana\GF24399
ZIND16G_00004551	PGM3	enzyme	Thrombocytopenia	Mouse	FBgn0036298	nst	Dana\GF24006
ZIND16G_00004551	PGM3	enzyme	Immune thrombocytopenia	Human	FBgn0036298	nst	Dana\GF24006
ZIND16G_00004551	PGM3	enzyme	Thrombocytopenia	Mouse	FBgn0036298	nst	Dana\GF24006
ZIND16G_00004589	NFE2	transcriptionregulator	Quantity of blood platelets	Mouse	FBgn0262975	cnc	Dana\GF18025
ZIND16G_00004589	NFE2	transcriptionregulator	Quantity of blood platelets	Mouse	FBgn0262975	cnc	Dana\GF18025
ZIND16G_00004589	NFE2	transcriptionregulator	Production of blood platelets	Mouse	FBgn0262975	cnc	Dana\GF18025
ZIND16G_00004589	NFE2	transcriptionregulator	Morphology of blood platelets	Mouse	FBgn0262975	cnc	Dana\GF18025
ZIND16G_00004589	NFE2	transcriptionregulator	Lack of blood platelets	Mouse	FBgn0262975	cnc	Dana\GF18025
ZIND16G_00004589	NFE2	transcriptionregulator	Binding of blood platelets	Mouse	FBgn0262975	cnc	Dana\GF18025
ZIND16G_00004589	NFE2	transcriptionregulator	Formation of proplatelets	Mouse	FBgn0262975	cnc	Dana\GF18025
ZIND16G_00004589	NFE2	transcriptionregulator	Abnormal morphology of megakaryocytes	Mouse	FBgn0262975	cnc	Dana\GF18025
ZIND16G_00004589	NFE2	transcriptionregulator	Megakaryocytopoiesis	Uncategorized	FBgn0262975	cnc	Dana\GF18025
ZIND16G_00004589	NFE2	transcriptionregulator	Differentiation of dermal fibroblasts,Megakaryocytopoiesis	Human	FBgn0262975	cnc	Dana\GF18025
ZIND16G_00004589	NFE2	transcriptionregulator	Quantity of megakaryocytes	Mouse	FBgn0262975	cnc	Dana\GF18025
ZIND16G_00004589	NFE2	transcriptionregulator	Arrest in maturation of megakaryocytes	Mouse	FBgn0262975	cnc	Dana\GF18025
ZIND16G_00004589	NFE2	transcriptionregulator	Proliferation of megakaryocytes	Mouse	FBgn0262975	cnc	Dana\GF18025
ZIND16G_00004589	NFE2	transcriptionregulator	Formation of proplatelets,Megakaryocytopoiesis	Mouse	FBgn0262975	cnc	Dana\GF18025
ZIND16G_00004589	NFE2	transcriptionregulator	Essential thrombocythemia	Human	FBgn0262975	cnc	Dana\GF18025
ZIND16G_00004589	NFE2	transcriptionregulator	Thrombopoiesis	Mouse	FBgn0262975	cnc	Dana\GF18025
ZIND16G_00004589	NFE2	transcriptionregulator	Thrombocytopenia	Mouse	FBgn0262975	cnc	Dana\GF18025
ZIND16G_00004589	NFE2	transcriptionregulator	Essential thrombocythemia	Human	FBgn0262975	cnc	Dana\GF18025
ZIND16G_00004589	NFE2	transcriptionregulator	Essential thrombocythemia	Human	FBgn0262975	cnc	Dana\GF18025
ZIND16G_00004824	VCL	enzyme	Aggregation of blood platelets	Rat	FBgn0004397	Vinc	Dana\GF21972
ZIND16G_00004826	VPS33A	transporter	Thrombopoiesis	Mouse	FBgn0000257	car	Dana\GF20198
ZIND16G_00004968	PHB1	transcriptionregulator	Aggregation of blood platelets	Uncategorized	FBgn0002031	Phb1	Dana\GF15209
ZIND16G_00005003	RAP1B	enzyme	Aggregation of blood platelets	Mouse	FBgn0283666	Rap2l	Dana\GF11365
ZIND16G_00005003	RAP1B	enzyme	Formation of proplatelets	Mouse	FBgn0283666	Rap2l	Dana\GF11365
ZIND16G_00005003	RAP1B	enzyme	Binding of megakaryocytes	Human	FBgn0283666	Rap2l	Dana\GF11365
ZIND16G_00005003	RAP1B	enzyme	Binding of megakaryocytes	Human	FBgn0283666	Rap2l	Dana\GF11365
ZIND16G_00005003	RAP1B	enzyme	Synthesis of thromboxane A2	Mouse	FBgn0283666	Rap2l	Dana\GF11365
ZIND16G_00005003	RAP1B	enzyme	Formation of thrombus	Mouse	FBgn0283666	Rap2l	Dana\GF11365
ZIND16G_00005003	RAP1B	enzyme	Macrothrombocytopenia	Mouse	FBgn0283666	Rap2l	Dana\GF11365
ZIND16G_00005025	VAMP7	transporter	Aggregation of blood platelets	Mouse	FBgn0266186	Vamp7	Dana\GF11075
ZIND16G_00005025	VAMP7	transporter	Cell spreading of blood platelets	Mouse	FBgn0266186	Vamp7	Dana\GF11075
ZIND16G_00005025	VAMP7	transporter	Exocytosis by blood platelets,Exocytosis of dense granule	Mouse	FBgn0266186	Vamp7	Dana\GF11075
ZIND16G_00005105	AKR1B1	enzyme	Aggregation of blood platelets	Uncategorized	FBgn0027552	CG10863	Dana\GF10249
ZIND16G_00005188	PSMD2	other	Idiopathic thrombotic thrombocytopenic purpura	Human	FBgn0028695	Rpn1	Dana\GF23601
ZIND16G_00005188	PSMD2	other	Immune thrombocytopenia	Human	FBgn0028695	Rpn1	Dana\GF23601
ZIND16G_00005188	PSMD2	other	Idiopathic thrombocytopenic purpura	Human	FBgn0028695	Rpn1	Dana\GF23601
ZIND16G_00005243	GNAQ	enzyme	Activation of blood platelets	Mouse	FBgn0004435	Galphaq	Dana\GF13398
ZIND16G_00005243	GNAQ	enzyme	Activation of blood platelets	Mouse	FBgn0004435	Galphaq	Dana\GF13398
ZIND16G_00005243	GNAQ	enzyme	Activation of blood platelets	Mouse	FBgn0004435	Galphaq	Dana\GF13398
ZIND16G_00005243	GNAQ	enzyme	Function of blood platelets	Mouse	FBgn0004435	Galphaq	Dana\GF13398
ZIND16G_00005243	GNAQ	enzyme	Aggregation of blood platelets	Mouse	FBgn0004435	Galphaq	Dana\GF13398
ZIND16G_00005243	GNAQ	enzyme	Aggregation of blood platelets	Mouse	FBgn0004435	Galphaq	Dana\GF13398
ZIND16G_00005243	GNAQ	enzyme	Shape of blood platelets	Mouse	FBgn0004435	Galphaq	Dana\GF13398
ZIND16G_00005243	GNAQ	enzyme	Thromboembolism	Mouse	FBgn0004435	Galphaq	Dana\GF13398
ZIND16G_00005304	ORAI1	ionchannel	Activation of blood platelets	Mouse	FBgn0041585	Orai	Dana\GF11682
ZIND16G_00005304	ORAI1	ionchannel	Thrombosis of artery	Mouse	FBgn0041585	Orai	Dana\GF11682
ZIND16G_00005304	ORAI1	ionchannel	Formation of thrombus	Mouse	FBgn0041585	Orai	Dana\GF11682
ZIND16G_00005316	MYH10	enzyme	Familial platelet disorder with predisposition to acute myelogenous leukemia	Human	FBgn0287873	zip	Dana\GF11513
ZIND16G_00005316	MYH10	enzyme	Ploidy of megakaryocytes	Human	FBgn0287873	zip	Dana\GF11513
ZIND16G_00005405	PIK3C3	kinase	Release of blood platelets	Mouse	FBgn0015277	Pi3K59F	Dana\GF13065
ZIND16G_00005405	PIK3C3	kinase	Migration of megakaryocytes	Mouse	FBgn0015277	Pi3K59F	Dana\GF13065
ZIND16G_00005405	PIK3C3	kinase	Microthrombocytopenia	Mouse	FBgn0015277	Pi3K59F	Dana\GF13065
ZIND16G_00005405	PIK3C3	kinase	Formation of thrombus	Mouse	FBgn0015277	Pi3K59F	Dana\GF13065
ZIND16G_00005574	STXBP5	other	Thrombosis of vein	Human	FBgn0030412	Tomosyn	Dana\GF21382
ZIND16G_00005616	H4C14	other	Megakaryocytopoiesis	Human	FBgn0053875	His4	Dana\GF20391
ZIND16G_00005695	SRSF2	transcriptionregulator	Down syndrome related acute megakaryoblastic leukemia	Human	FBgn0265298	SC35	Dana\GF15672
ZIND16G_00005695	SRSF2	transcriptionregulator	Essential thrombocythemia,Organismal death	Human	FBgn0265298	SC35	Dana\GF15672
ZIND16G_00005695	SRSF2	transcriptionregulator	Essential thrombocythemia	Human	FBgn0265298	SC35	Dana\GF15672
ZIND16G_00005695	SRSF2	transcriptionregulator	Essential thrombocythemia	Human	FBgn0265298	SC35	Dana\GF15672
ZIND16G_00005695	SRSF2	transcriptionregulator	Essential thrombocythemia	Human	FBgn0265298	SC35	Dana\GF15672
ZIND16G_00005717	HINT1	enzyme	Quantity of thromboxane B2	Mouse	FBgn0031459	HINT1	Dana\GF13894
ZIND16G_00005744	PPAT	enzyme	Chronic idiopathic thrombocytopenic purpura,Refractory thrombocytopenia	Human	FBgn0004901	Prat	Dana\GF16846
ZIND16G_00006053	XPR1	G-proteincoupledreceptor	FeCl3 induced thrombosis,Thrombosis of carotid artery	Mouse	FBgn0035649	CG10483	Dana\GF10434
ZIND16G_00006161	DPP4	peptidase	Disease of blood platelets	Human	FBgn0259175	ome	Dana\GF24616
ZIND16G_00006210	RNMT	enzyme	Thrombocytopenia	Human	FBgn0286027	Rnmt	Dana\GF14902
ZIND16G_00006210	RNMT	enzyme	Severe thrombocytopenia	Human	FBgn0286027	Rnmt	Dana\GF14902
ZIND16G_00006257	PBX1	transcriptionregulator	Quantity of megakaryocyte/erythrocyte lineage-restricted progenitor cells	Mouse	FBgn0000611	exd	Dana\GF20172
ZIND16G_00006257	PBX1	transcriptionregulator	Development of colony-forming erythroid cells,Formation of megakaryocyte/erythrocyte lineage-restricted progenitor cells	Mouse	FBgn0000611	exd	Dana\GF20172
ZIND16G_00006328	PPIB	enzyme	Adhesion of blood platelets	Human	FBgn0034753	CG2852	Dana\GF13003
ZIND16G_00006418	CCND2	other	Maturation of leukemia cell lines,Maturation of megakaryocytes	Human	FBgn0010315	CycD	Dana\GF27626
ZIND16G_00006434	MYL12B	other	Aggregation of blood platelets	Rat	FBgn0003514	sqh	Dana\GF20304
ZIND16G_00006485	AURKA	kinase	Polyploidization of megakaryocytes	Mouse	FBgn0024227	aurB	Dana\GF14057
ZIND16G_00006485	AURKA	kinase	Quantity of megakaryocytes	Mouse	FBgn0024227	aurB	Dana\GF14057
ZIND16G_00006485	AURKA	kinase	Polyploidization of megakaryocytes	Mouse	FBgn0024227	aurB	Dana\GF14057
ZIND16G_00006485	AURKA	kinase	Thrombocytosis	Mouse	FBgn0024227	aurB	Dana\GF14057
ZIND16G_00006532	CDA	enzyme	Thrombocytopenia	Human	FBgn0032001	CG8360	Dana\GF15273
ZIND16G_00006596	LRP6	transmembranereceptor	Quantity of megakaryocytes	Mouse	FBgn0000119	arr	Dana\GF11183
ZIND16G_00006596	LRP6	transmembranereceptor	Ploidy of megakaryocytes	Mouse	FBgn0000119	arr	Dana\GF11183
ZIND16G_00006667	SRC	kinase	Cell spreading of blood platelets	Mouse	FBgn0262733	Src64B	Dana\GF24724
ZIND16G_00006667	SRC	kinase	Adhesion of blood platelets	Human	FBgn0262733	Src64B	Dana\GF24724
ZIND16G_00006667	SRC	kinase	Activation of blood platelets	Human	FBgn0262733	Src64B	Dana\GF24724
ZIND16G_00006667	SRC	kinase	Thrombocytopenia type 6	Human	FBgn0262733	Src64B	Dana\GF24724
ZIND16G_00006667	SRC	kinase	Thrombocytopenia type 6	Human	FBgn0262733	Src64B	Dana\GF24724
ZIND16G_00006667	SRC	kinase	Accumulation of thromboxane B2	Uncategorized	FBgn0262733	Src64B	Dana\GF24724
ZIND16G_00006668	HDAC2	transcriptionregulator	Apoptosis of megakaryocytes	Mouse	FBgn0015805	HDAC1	Dana\Rpd3
ZIND16G_00006668	HDAC2	transcriptionregulator	Megakaryocytopoiesis	Mouse	FBgn0015805	HDAC1	Dana\Rpd3
ZIND16G_00006668	HDAC2	transcriptionregulator	Apoptosis of megakaryocytes	Uncategorized	FBgn0015805	HDAC1	Dana\Rpd3
ZIND16G_00006668	HDAC2	transcriptionregulator	Thrombocytopenia	Mouse	FBgn0015805	HDAC1	Dana\Rpd3
ZIND16G_00006786	PDPK1	kinase	Aggregation of blood platelets	Mouse	FBgn0020386	Pdk1	Dana\GF24880
ZIND16G_00006786	PDPK1	kinase	Cell spreading of blood platelets	Mouse	FBgn0020386	Pdk1	Dana\GF24880
ZIND16G_00006786	PDPK1	kinase	Platelet clot	Mouse	FBgn0020386	Pdk1	Dana\GF24880
ZIND16G_00006786	PDPK1	kinase	Formation of proplatelets	Mouse	FBgn0020386	Pdk1	Dana\GF24880
ZIND16G_00006786	PDPK1	kinase	Interaction of megakaryocytes	Mouse	FBgn0020386	Pdk1	Dana\GF24880
ZIND16G_00006786	PDPK1	kinase	Maturation of megakaryocytes	Human	FBgn0020386	Pdk1	Dana\GF24880
ZIND16G_00006786	PDPK1	kinase	Cell spreading of megakaryocytes	Mouse	FBgn0020386	Pdk1	Dana\GF24880
ZIND16G_00006786	PDPK1	kinase	Ploidy of megakaryocytes	Mouse	FBgn0020386	Pdk1	Dana\GF24880
ZIND16G_00006786	PDPK1	kinase	Hyperplasia of megakaryocytes	Mouse	FBgn0020386	Pdk1	Dana\GF24880
ZIND16G_00006786	PDPK1	kinase	Mild thrombocytopenia	Mouse	FBgn0020386	Pdk1	Dana\GF24880
ZIND16G_00006786	PDPK1	kinase	Thrombosis of carotid artery	Mouse	FBgn0020386	Pdk1	Dana\GF24880
ZIND16G_00006786	PDPK1	kinase	Macrothrombocytopenia	Mouse	FBgn0020386	Pdk1	Dana\GF24880
ZIND16G_00006803	TLN1	other	Aggregation of blood platelets	Rat	FBgn0260442	rhea	Dana\GF24334
ZIND16G_00006803	TLN1	other	Cell spreading of blood platelets	Mouse	FBgn0260442	rhea	Dana\GF24334
ZIND16G_00006803	TLN1	other	Attachment of blood platelets	Mouse	FBgn0260442	rhea	Dana\GF24334
ZIND16G_00006803	TLN1	other	Aggregation of blood platelets	Mouse	FBgn0260442	rhea	Dana\GF24334
ZIND16G_00006814	HES1	transcriptionregulator	Megakaryocytopoiesis	Uncategorized	FBgn0001168	hry	Dana\GF24345
ZIND16G_00006832	POLA1	enzyme	M7 adult acute megakaryoblastic leukemia	Human	FBgn0259113	PolA1	Dana\GF17808
ZIND16G_00006941	RRM2	enzyme	Essential thrombocythemia	Human	FBgn0011704	RnrS	Dana\GF11796
ZIND16G_00006941	RRM2	enzyme	High-risk essential thrombocythemia	Human	FBgn0011704	RnrS	Dana\GF11796
ZIND16G_00006941	RRM2	enzyme	Essential thrombocythemia	Human	FBgn0011704	RnrS	Dana\GF11796
ZIND16G_00006941	RRM2	enzyme	Essential thrombocythemia	Human	FBgn0011704	RnrS	Dana\GF11796
ZIND16G_00006941	RRM2	enzyme	Thromboembolism	Human	FBgn0011704	RnrS	Dana\GF11796
ZIND16G_00006948	PDIA3	peptidase	Aggregation of blood platelets	Mouse	FBgn0033663	ERp60	Dana\GF11803
ZIND16G_00006951	ACTB	other	Aggregation of blood platelets	Rat	FBgn0000043	Act42A	Dana\GF13827
ZIND16G_00007028	NF1	other	Essential thrombocythemia	Human	FBgn0015269	Nf1	Dana\GF16794
ZIND16G_00007123	MINK1	kinase	Aggregation of blood platelets	Mouse	FBgn0010909	msn	Dana\GF25017
ZIND16G_00007123	MINK1	kinase	Cell spreading of blood platelets	Mouse	FBgn0010909	msn	Dana\GF25017
ZIND16G_00007123	MINK1	kinase	Abnormal function of dense granule in blood platelets	Mouse	FBgn0010909	msn	Dana\GF25017
ZIND16G_00007123	MINK1	kinase	Function of blood platelets	Mouse	FBgn0010909	msn	Dana\GF25017
ZIND16G_00007123	MINK1	kinase	Size of thrombus	Mouse	FBgn0010909	msn	Dana\GF25017
ZIND16G_00007209	MAPK1	kinase	Activation of blood platelets	Uncategorized	FBgn0003256	rl	Dana\GF13942
ZIND16G_00007209	MAPK1	kinase	Aggregation of blood platelets	Uncategorized	FBgn0003256	rl	Dana\GF13942
ZIND16G_00007209	MAPK1	kinase	Aggregation of blood platelets	Uncategorized	FBgn0003256	rl	Dana\GF13942
ZIND16G_00007218	PTEN	phosphatase	Activation of blood platelets	Uncategorized	FBgn0026379	Pten	Dana\GF14124
ZIND16G_00007218	PTEN	phosphatase	Quantity of promegakaryocytes	Mouse	FBgn0026379	Pten	Dana\GF14124
ZIND16G_00007218	PTEN	phosphatase	Thrombocytopenia	Mouse	FBgn0026379	Pten	Dana\GF14124
ZIND16G_00007320	BAP1	peptidase	Morphogenesis of blood platelets	Mouse	FBgn0262166	caly	Dana\GF12763
ZIND16G_00007320	BAP1	peptidase	Thrombopoiesis	Mouse	FBgn0262166	caly	Dana\GF12763
ZIND16G_00007438	BIRC5	other	Polyploidization of megakaryocytes	Human	FBgn0264291	Det	Dana\GF18137
ZIND16G_00007438	BIRC5	other	Megakaryocytopoiesis	Mouse	FBgn0264291	Det	Dana\GF18137
ZIND16G_00007438	BIRC5	other	Maturation of megakaryocytes	Human	FBgn0264291	Det	Dana\GF18137
ZIND16G_00007438	BIRC5	other	Proliferation of megakaryocytes	Human	FBgn0264291	Det	Dana\GF18137
ZIND16G_00007438	BIRC5	other	Quantity of colony forming unit-megakaryocytes	Mouse	FBgn0264291	Det	Dana\GF18137
ZIND16G_00007461	RAC1	enzyme	Cell spreading of blood platelets	Human	FBgn0039532	Mtl	Dana\GF16294
ZIND16G_00007461	RAC1	enzyme	Morphology of blood platelets	Mouse	FBgn0039532	Mtl	Dana\GF16294
ZIND16G_00007461	RAC1	enzyme	Function of blood platelets	Uncategorized	FBgn0039532	Mtl	Dana\GF16294
ZIND16G_00007461	RAC1	enzyme	Function of blood platelets	Mouse	FBgn0039532	Mtl	Dana\GF16294
ZIND16G_00007461	RAC1	enzyme	Fragmentation of megakaryocytes	Mouse	FBgn0039532	Mtl	Dana\GF16294
ZIND16G_00007461	RAC1	enzyme	Morphology of megakaryocytes	Mouse	FBgn0039532	Mtl	Dana\GF16294
ZIND16G_00007461	RAC1	enzyme	Formation of proplatelets,Megakaryocytopoiesis	Mouse	FBgn0039532	Mtl	Dana\GF16294
ZIND16G_00007461	RAC1	enzyme	Macrothrombocytopenia	Mouse	FBgn0039532	Mtl	Dana\GF16294
ZIND16G_00007618	TBP	transcriptionregulator	Aggregation of blood platelets	Uncategorized	FBgn0003687	Tbp	Dana\GF11627
ZIND16G_00007723	PPM1D	phosphatase	Essential thrombocythemia	Human	FBgn0022768	Pp2C1	Dana\GF20849
ZIND16G_00007723	PPM1D	phosphatase	Essential thrombocythemia	Human	FBgn0022768	Pp2C1	Dana\GF20849
ZIND16G_00007897	ARF6	transporter	Surface area of blood platelets	Mouse	FBgn0013750	Arf6	Dana\GF13030
ZIND16G_00007964	AQP4	transporter	Immune thrombocytopenia	Human	FBgn0015872	Drip	Dana\GF12394
ZIND16G_00008002	PITHD1	other	Megakaryocytopoiesis	Human	FBgn0032445	CG6153	Dana\GF14204
ZIND16G_00008002	PITHD1	other	Megakaryocytopoiesis	Mouse	FBgn0032445	CG6153	Dana\GF14204
ZIND16G_00008062	PSMB2	peptidase	Idiopathic thrombotic thrombocytopenic purpura	Human	FBgn0032596	Prosbeta4	Dana\GF24340
ZIND16G_00008062	PSMB2	peptidase	Immune thrombocytopenia	Human	FBgn0032596	Prosbeta4	Dana\GF24340
ZIND16G_00008062	PSMB2	peptidase	Idiopathic thrombocytopenic purpura	Human	FBgn0032596	Prosbeta4	Dana\GF24340
ZIND16G_00008071	RHOA	enzyme	Binding of blood platelets	Human	FBgn0014020	Rho1	Dana\GF11290
ZIND16G_00008071	RHOA	enzyme	Lifespan of blood platelets	Mouse	FBgn0014020	Rho1	Dana\GF11290
ZIND16G_00008071	RHOA	enzyme	Formation of proplatelets	Human	FBgn0014020	Rho1	Dana\GF11290
ZIND16G_00008071	RHOA	enzyme	Shape change of blood platelets	Mouse	FBgn0014020	Rho1	Dana\GF11290
ZIND16G_00008071	RHOA	enzyme	Quantity of blood platelets	Mouse	FBgn0014020	Rho1	Dana\GF11290
ZIND16G_00008071	RHOA	enzyme	Morphology of blood platelets	Mouse	FBgn0014020	Rho1	Dana\GF11290
ZIND16G_00008071	RHOA	enzyme	Function of blood platelets	Uncategorized	FBgn0014020	Rho1	Dana\GF11290
ZIND16G_00008071	RHOA	enzyme	Diameter of blood platelets	Mouse	FBgn0014020	Rho1	Dana\GF11290
ZIND16G_00008071	RHOA	enzyme	Formation of proplatelets	Mouse	FBgn0014020	Rho1	Dana\GF11290
ZIND16G_00008071	RHOA	enzyme	Formation of proplatelets	Human	FBgn0014020	Rho1	Dana\GF11290
ZIND16G_00008071	RHOA	enzyme	Ploidy of megakaryocytes	Uncategorized	FBgn0014020	Rho1	Dana\GF11290
ZIND16G_00008071	RHOA	enzyme	Formation of thrombus	Mouse	FBgn0014020	Rho1	Dana\GF11290
ZIND16G_00008077	CORO1C	other	Abnormal morphology of blood platelets	Mouse	FBgn0265935	coro	Dana\GF11765
ZIND16G_00008077	CORO1C	other	Thrombocytosis	Mouse	FBgn0265935	coro	Dana\GF11765
ZIND16G_00008097	TSPAN33	other	Thrombocytopenia	Mouse	FBgn0037848	Tsp86D	Dana\GF18839
ZIND16G_00008182	RAP1GAP	other	Binding of megakaryocytes	Human	FBgn0264895	RapGAP1	Dana\GF14020
ZIND16G_00008210	PRMT1	enzyme	Megakaryocytopoiesis	Human	FBgn0037834	Art1	Dana\GF17088
ZIND16G_00008210	PRMT1	enzyme	Differentiation of leukemia cell lines,Megakaryocytopoiesis	Human	FBgn0037834	Art1	Dana\GF17088
ZIND16G_00008210	PRMT1	enzyme	Differentiation of leukemia cell lines,Megakaryocytopoiesis	Human	FBgn0037834	Art1	Dana\GF17088
ZIND16G_00008210	PRMT1	enzyme	Megakaryocytopoiesis	Human	FBgn0037834	Art1	Dana\GF17088
ZIND16G_00008263	WDR1	other	Periodic fever, immunodeficiency, and thrombocytopenia syndrome	Human	FBgn0260049	flr	Dana\GF23482
ZIND16G_00008263	WDR1	other	Periodic fever, immunodeficiency, and thrombocytopenia syndrome	Human	FBgn0260049	flr	Dana\GF23482
ZIND16G_00008263	WDR1	other	Thrombopoiesis	Mouse	FBgn0260049	flr	Dana\GF23482
ZIND16G_00008263	WDR1	other	Periodic fever, immunodeficiency, and thrombocytopenia syndrome	Human	FBgn0260049	flr	Dana\GF23482
ZIND16G_00008289	TEC	kinase	Aggregation of blood platelets	Mouse	FBgn0003502	Btk	Dana\GF15268
ZIND16G_00008289	TEC	kinase	Aggregation of blood platelets	Mouse	FBgn0003502	Btk	Dana\GF15268
ZIND16G_00008289	TEC	kinase	Activation of blood platelets	Human	FBgn0003502	Btk	Dana\GF15268
ZIND16G_00008289	TEC	kinase	Function of blood platelets	Mouse	FBgn0003502	Btk	Dana\GF15268
ZIND16G_00008431	PRKCA	kinase	Aggregation of blood platelets	Human	FBgn0003091	Pkc53E	Dana\GF11424
ZIND16G_00008431	PRKCA	kinase	Aggregation of blood platelets	Mouse	FBgn0003091	Pkc53E	Dana\GF11424
ZIND16G_00008431	PRKCA	kinase	Aggregation of blood platelets	Rat	FBgn0003091	Pkc53E	Dana\GF11424
ZIND16G_00008488	E2F3	transcriptionregulator	Thrombosis of atrium	Mouse	FBgn0011766	E2f1	Dana\GF17810
ZIND16G_00008496	GABPA	transcriptionregulator	Megakaryocytopoiesis	Mouse	FBgn0004510	Ets97D	Dana\GF18561
ZIND16G_00008591	GNA13	enzyme	Aggregation of blood platelets	Mouse	FBgn0000384	cta	Dana\GF15917
ZIND16G_00008591	GNA13	enzyme	Shape change of blood platelets	Uncategorized	FBgn0000384	cta	Dana\GF15917
ZIND16G_00008591	GNA13	enzyme	Activation of blood platelets	Mouse	FBgn0000384	cta	Dana\GF15917
ZIND16G_00008591	GNA13	enzyme	Recruitment of blood platelets	Uncategorized	FBgn0000384	cta	Dana\GF15917
ZIND16G_00008591	GNA13	enzyme	Aggregation of blood platelets	Uncategorized	FBgn0000384	cta	Dana\GF15917
ZIND16G_00008764	PDE11A	enzyme	Thromboembolic complication	Human	FBgn0085370	Pde11	Dana\GF14841
ZIND16G_00008764	PDE11A	enzyme	Thrombosis of vein	Human	FBgn0085370	Pde11	Dana\GF14841
ZIND16G_00008817	NPC1	transporter	Formation of thrombus	Mouse	FBgn0024320	Npc1a	Dana\GF14130
ZIND16G_00008818	FUNDC2	other	Activation of blood platelets	Mouse	FBgn0032200	CG5676	Dana\GF14125
ZIND16G_00008818	FUNDC2	other	Thrombocytopenia	Mouse	FBgn0032200	CG5676	Dana\GF14125
ZIND16G_00008826	CNOT4	enzyme	Megakaryocytopoiesis	Human	FBgn0051716	Cnot4	Dana\GF15780
ZIND16G_00008908	MTOR	kinase	Cell spreading of blood platelets	Uncategorized	FBgn0021796	mTor	Dana\GF14216
ZIND16G_00008908	MTOR	kinase	Thrombocytopenia	Human	FBgn0021796	mTor	Dana\GF14216
ZIND16G_00008948	NT5E	phosphatase	Function of blood platelets	Mouse	FBgn0034225	veil	Dana\GF13125
ZIND16G_00008948	NT5E	phosphatase	Thromboregulation	Mouse	FBgn0034225	veil	Dana\GF13125
ZIND16G_00009066	PSMB5	peptidase	Idiopathic thrombotic thrombocytopenic purpura	Human	FBgn0029134	Prosbeta5	Dana\GF13778
ZIND16G_00009066	PSMB5	peptidase	Immune thrombocytopenia	Human	FBgn0029134	Prosbeta5	Dana\GF13778
ZIND16G_00009066	PSMB5	peptidase	Idiopathic thrombocytopenic purpura	Human	FBgn0029134	Prosbeta5	Dana\GF13778
ZIND16G_00009155	CSK	kinase	Quantity of blood platelets	Mouse	FBgn0262081	Csk	Dana\GF16628
ZIND16G_00009155	CSK	kinase	Quantity of megakaryocytes	Mouse	FBgn0262081	Csk	Dana\GF16628
ZIND16G_00009155	CSK	kinase	Formation of thrombus	Mouse	FBgn0262081	Csk	Dana\GF16628
ZIND16G_00009174	CHD7	enzyme	Immune thrombocytopenia	Human	FBgn0266557	kis	Dana\GF24504
ZIND16G_00009480	MASTL	kinase	Thrombocytopenia-2	Human	FBgn0260399	gwl	Dana\GF23215
ZIND16G_00009654	FEN1	enzyme	Quantity of blood platelets	Mouse	FBgn0025832	Fen1	Dana\GF13444
ZIND16G_00009822	PPP3R1	phosphatase	Thrombotic thrombocytopenic purpura	Human	FBgn0015614	CanB2	Dana\GF13200
ZIND16G_00009822	PPP3R1	phosphatase	Immune thrombocytopenia	Human	FBgn0015614	CanB2	Dana\GF13200
ZIND16G_00009822	PPP3R1	phosphatase	Severe thrombocytopenia	Human	FBgn0015614	CanB2	Dana\GF13200
ZIND16G_00009822	PPP3R1	phosphatase	Immune thrombocytopenic purpura	Human	FBgn0015614	CanB2	Dana\GF13200
ZIND16G_00009856	TAFAZZIN	enzyme	Quantity of thromboxane B2	Mouse	FBgn0026619	Taz	Dana\GF13095
