# Supplementary material for: Distinctive features of Zaprionus indianus hemocyte differentiation and function revealed by transcriptomic analysis
Source: Front Immunol. 2023 Dec 21;14:1322381. doi: 10.3389/fimmu.2023.1322381 (PMC10768004; doi:10.3389/fimmu.2023.1322381)
Supplement: Supplementary Table 4 — Set of putative serine protease, FREPs, and C-type lectin genes expressed either differentially (grey) or constitutively in Z. indianus blood cells. D. melanogaster and D. ananassae orthologs are listed. Not applicable (NA). [file Table_4.xlsx]

## Sheet: Sheet1
Serine Proteases
Z. indianus gene ID	log2FoldChange	padj	D. melanogaster gene ID	D. melanogaster gene symbol	D. ananassae gene symbol
ZIND16G_00003618	5.27069	3.87534e-13	FBgn0066101	LpR1
ZIND16G_00009573	4.76059	7.05458e-05
ZIND16G_00002980	3.3473	8.62793e-10
ZIND16G_00000143	2.41988	0.000223105	FBgn0039494	grass	Dana\GF23281
ZIND16G_00007752	2.37157	5.65894e-08
ZIND16G_00001050	2.22853	9.24111e-05	FBgn0037515	Sp7	Dana\GF17682
ZIND16G_00001753	2.21371	0.000160437			Dana\GF14116
ZIND16G_00003617	2.05869	0.0100018
ZIND16G_00003431	1.88486	0.00297923	FBgn0058160	CG40160	Dana\GF27618
ZIND16G_00000820	1.67915	0.509767	FBgn0038701	CG18493	Dana\GF16547
ZIND16G_00009984	1.66727	0.0496748			Dana\GF14116
ZIND16G_00009092	1.61029	0.0322215			Dana\GF14116
ZIND16G_00009578	1.54953	0.386651	FBgn0039494	grass	Dana\GF23281
ZIND16G_00009858	1.49466	0.000133697
ZIND16G_00009876	1.49332	0.216141	FBgn0050371	CG30371	Dana\GF12598
ZIND16G_00004507	1.48069	0.315249	FBgn0033320	CG8586	Dana\GF12570
ZIND16G_00000761	1.43354	0.178536	FBgn0039628	CG11841	Dana\GF16272
ZIND16G_00001068	1.25651	0.00039136
ZIND16G_00001994	1.14671	NA	FBgn0035670	CG10472	Dana\GF23751
ZIND16G_00003124	1.08756	0.178436
ZIND16G_00001234	1.08592	0.13827	FBgn0051326	CG31326	Dana\GF26331
ZIND16G_00000149	1.06456	0.391491
ZIND16G_00006356	1.03341	0.193718	FBgn0032415	rho-6	Dana\GF15679
ZIND16G_00002979	0.994652	0.000117119
ZIND16G_00000101	0.947939	0.339322
ZIND16G_00007743	0.937629	0.00125662
ZIND16G_00000869	0.861682	0.219768
ZIND16G_00002977	0.826058	2.91808e-05
ZIND16G_00001816	0.774022	8.07486e-05	FBgn0013749	Arf4	Dana\GF23416
ZIND16G_00002975	0.691774	0.0119218
ZIND16G_00000309	0.690044	0.00564086	FBgn0036287	CG10663	Dana\GF24017
ZIND16G_00002983	0.686973	0.0120454
ZIND16G_00001991	0.685172	0.477604	FBgn0035665	Jon65Aiii	Dana\GF10664
ZIND16G_00009255	0.610152	0.356532
ZIND16G_00005607	0.527009	0.194218	FBgn0038250	CG3505	Dana\GF17450
ZIND16G_00007744	0.525461	0.291616
ZIND16G_00006318	0.497098	0.605749	FBgn0034535	CG11110	Dana\GF12188
ZIND16G_00004409	0.496086	0.810079	FBgn0030688	CG8952	Dana\GF11464
ZIND16G_00007757	0.392795	0.713218	FBgn0039758	CG9737	Dana\GF16189
ZIND16G_00007756	0.381701	0.0930645
ZIND16G_00006939	0.36266	0.494761	FBgn0033672	rho-7	Dana\GF11795
ZIND16G_00008929	0.344378	0.581375	FBgn0027930	MP1	Dana\GF18202
ZIND16G_00000601	0.313023	0.891952	FBgn0029827	CG6048	Dana\GF22085
ZIND16G_00003712	0.274957	0.34646	FBgn0030318	rho-4	Dana\GF21300
ZIND16G_00007573	0.274573	0.196311	FBgn0020370	TppII	Dana\GF11981
ZIND16G_00003239	0.220644	0.289673	FBgn0039120	Nup98-96	Dana\GF18736
ZIND16G_00001990	0.17836	0.843991	FBgn0250815	Jon65Aiv	Dana\GF10666
ZIND16G_00005776	0.0588457	0.961426	FBgn0039102	SPE	Dana\GF16252
ZIND16G_00001435	0.0266254	0.978336	FBgn0023479	teq	Dana\GF10854
ZIND16G_00007759	-0.0153458	0.985896	FBgn0037515	Sp7
ZIND16G_00005238	-0.0323901	0.971527	FBgn0034796	CG3700	Dana\GF13554
ZIND16G_00007216	-0.0692318	0.859013	FBgn0032213	CG5390	Dana\GF14116
ZIND16G_00003209	-0.161971	0.921264	FBgn0000533	ea	Dana\GF23198
ZIND16G_00008918	-0.168467	0.940587
ZIND16G_00002597	-0.193483	0.75408	FBgn0037105	S1P	Dana\GF10698
ZIND16G_00005550	-0.208316	0.903852	FBgn0030051	spirit	Dana\GF21733
ZIND16G_00000870	-0.242304	0.814614			Dana\GF27306
ZIND16G_00006557	-0.249796	0.772041	FBgn0034518	CG13430	Dana\GF12662
ZIND16G_00007694	-0.304644	0.284523	FBgn0032213	CG5390	Dana\GF14116
ZIND16G_00002976	-0.329269	0.308847
ZIND16G_00009256	-0.360637	0.188998
ZIND16G_00004193	-0.370648	0.754844	FBgn0004509	Fur1	Dana\GF18084
ZIND16G_00009091	-0.483742	0.0141056			Dana\GF14116
ZIND16G_00001969	-0.503036	0.644014	FBgn0004635	rho	Dana\rho
ZIND16G_00009088	-0.573619	0.00226334
ZIND16G_00005398	-0.605201	0.644132	FBgn0034796	CG3700	Dana\GF13554
ZIND16G_00007687	-0.606814	0.0190861	FBgn0032213	CG5390
ZIND16G_00009089	-0.613643	0.0102455	FBgn0032213	CG5390	Dana\GF14116
ZIND16G_00007863	-0.640041	7.6175e-05	FBgn0030927	CG15046
ZIND16G_00009257	-0.662671	0.0133264
ZIND16G_00007938	-0.687229	0.00134852
ZIND16G_00006154	-0.705642	0.00522825
ZIND16G_00008955	-0.725016	0.0111329
ZIND16G_00009949	-0.742533	0.00266241	FBgn0033192	Corin	Dana\GF13184
ZIND16G_00009893	-0.825288	0.107623	FBgn0038233	HtrA2	Dana\GF17480
ZIND16G_00005498	-0.859077	1.28436e-05	FBgn0035726	CG9953	Dana\GF23556
ZIND16G_00007052	-0.872448	1.08463e-06	FBgn0004598	Fur2	Dana\GF19273
ZIND16G_00007006	-0.893974	0.000205966	FBgn0036892	Lon	Dana\GF10722
ZIND16G_00000758	-0.913367	0.476919	FBgn0039630	CG11843	Dana\GF16274
ZIND16G_00001134	-0.922711	0.358956	FBgn0035678	CG10469	Dana\GF10928
ZIND16G_00000150	-0.923396	0.347403
ZIND16G_00004283	-0.933491	0.00228948	FBgn0030925	Hayan	Dana\GF22502
ZIND16G_00007755	-1.00659	0.000632216
ZIND16G_00008877	-1.01154	0.651648
ZIND16G_00002114	-1.17289	4.58845e-05	FBgn0030027	CG1632	Dana\GF22489
ZIND16G_00000123	-1.18992	4.44087e-05
ZIND16G_00009258	-1.2985	0.0143739
ZIND16G_00001235	-1.29873	0.108807	FBgn0038211	CG9649	Dana\GF26331
ZIND16G_00002867	-1.53103	6.38068e-09	FBgn0051217	modSP	Dana\GF17925
ZIND16G_00008539	-1.97855	0.00213877	FBgn0035501	CG1299	Dana\GF10557
FREPs
Z. indianus gene ID	log2FoldChange	padj	D. melanogaster gene ID	D. melanogaster gene symbol	D. ananassae gene symbol
ZIND16G_00006174	3.24867	0.000362282			Dana\GF12573
ZIND16G_00004379	3.07863	0.0260524			Dana\GF19835
ZIND16G_00009203	3.00777	0.124031	FBgn0050281	CG30281	Dana\GF19835
ZIND16G_00006467	2.66172	1.41971e-10			Dana\GF19835
ZIND16G_00002328	2.63309	0.000354537			Dana\GF12573
ZIND16G_00009206	2.6258	5.42779e-06			Dana\GF12979
ZIND16G_00005209	2.38125	0.00550366
ZIND16G_00006466	2.32844	3.3565e-13
ZIND16G_00005214	2.31513	0.0111831
ZIND16G_00002896	2.28808	0.303607
ZIND16G_00004378	2.26389	0.00882872			Dana\GF19835
ZIND16G_00001678	2.22116	0.437693			Dana\GF19835
ZIND16G_00009463	2.17933	0.000149812
ZIND16G_00002380	2.0943	0.00210349
ZIND16G_00006000	2.06388	0.118664	FBgn0033312	CG8642	Dana\GF12573
ZIND16G_00000293	1.97192	0.22541	FBgn0033312	CG8642	Dana\GF22929
ZIND16G_00009212	1.92502	0.048485			Dana\GF12980
ZIND16G_00008344	1.77986	1.41308e-06			Dana\GF12573
ZIND16G_00009216	1.73939	0.335081	FBgn0033312	CG8642	Dana\GF12979
ZIND16G_00006684	1.61326	0.0807193
ZIND16G_00006004	1.59366	0.000229804
ZIND16G_00004454	1.5583	0.130281
ZIND16G_00005515	1.50912	0.00983907	FBgn0036929	CG7668
ZIND16G_00000268	1.46111	0.406259	FBgn0033312	CG8642	Dana\GF12980
ZIND16G_00000441	1.37486	0.000394217	FBgn0035452	CG10359	Dana\GF24215
ZIND16G_00006200	1.35841	0.150263
ZIND16G_00009757	1.31436	0.00041231			Dana\GF13288
ZIND16G_00005211	1.2455	0.294572	FBgn0033312	CG8642	Dana\GF12573
ZIND16G_00006001	1.11046	0.49431	FBgn0033312	CG8642	Dana\GF12573
ZIND16G_00006697	0.998255	0.133426	FBgn0031804	CG9500	Dana\GF19835
ZIND16G_00009544	0.984979	0.618201
ZIND16G_00008343	0.978548	0.000880875
ZIND16G_00006515	0.969634	0.273778	FBgn0033312	CG8642	Dana\GF12573
ZIND16G_00009653	0.947077	0.0796761	FBgn0034160	CG5550	Dana\GF11412
ZIND16G_00000257	0.686607	0.309295	FBgn0033312	CG8642	Dana\GF12573
ZIND16G_00004762	0.408117	0.738984	FBgn0033312	CG8642	Dana\GF12573
ZIND16G_00005212	0.333133	0.166327	FBgn0033312	CG8642	Dana\GF12573
ZIND16G_00009213	0.284023	0.897256
ZIND16G_00000840	0.135814	0.580148
ZIND16G_00007788	-0.0678345	0.929908
ZIND16G_00002910	-0.165712	0.625669	FBgn0031804	CG9500	Dana\GF19835
ZIND16G_00006169	-0.275027	0.565644	FBgn0051832	CG31832	Dana\GF12979
ZIND16G_00002909	-0.292563	0.745311	FBgn0033312	CG8642
ZIND16G_00007092	-0.345087	0.286756
ZIND16G_00009758	-0.448709	0.707445	FBgn0050280	CG30280	Dana\GF19835
ZIND16G_00000667	-0.608029	0.32461	FBgn0031804	CG9500	Dana\GF13288
ZIND16G_00005332	-0.631778	0.15741
ZIND16G_00002672	-0.769879	0.027385			Dana\GF12573
ZIND16G_00007996	-0.888569	6.1845e-05
ZIND16G_00001685	-1.74975	0.000162585	FBgn0051832	CG31832
ZIND16G_00003727	-1.88964	0.364081	FBgn0033312	CG8642	Dana\GF12573
C-type lectins
Z. indianus gene ID	log2FoldChange	padj	D. melanogaster gene ID	D. melanogaster gene symbol	D. ananassae gene symbol
ZIND16G_00003921	5.18935	2.78436e-05
ZIND16G_00003910	3.37723	0.000434234
ZIND16G_00009114	2.76483	0.00113307
ZIND16G_00001646	2.17781	NA
ZIND16G_00003936	1.8855	0.0467601
ZIND16G_00009890	1.72504	0.285824
ZIND16G_00009117	1.61843	0.0130733			Dana\GF28026
ZIND16G_00009116	1.43938	0.0443851
ZIND16G_00003935	1.07323	0.0467304
ZIND16G_00008163	0.901061	0.00495402
ZIND16G_00003909	0.850656	0.378765
ZIND16G_00003932	0.801111	0.0260524
ZIND16G_00006060	0.594625	0.139736	FBgn0261258	rgn	Dana\GF10282
ZIND16G_00006537	-0.197739	0.738984	FBgn0287234	slf	Dana\GF14419
ZIND16G_00006286	-0.339277	0.783997	FBgn0040092	lectin-46Cb	Dana\GF13387
ZIND16G_00003339	-0.602768	0.581517	FBgn0001083	fw	Dana\fw
ZIND16G_00003934	-0.899389	0.00100094
ZIND16G_00008946	-2.05877	0.0123886	FBgn0283508	nw	Dana\GF13130
