# Supplementary material for: Distinctive features of Zaprionus indianus hemocyte differentiation and function revealed by transcriptomic analysis
Source: Front Immunol. 2023 Dec 21;14:1322381. doi: 10.3389/fimmu.2023.1322381 (PMC10768004; doi:10.3389/fimmu.2023.1322381)
Supplement: Supplementary Table 5 — D. melanogaster blood cell specific markers expressed differentially in Z. indianus. Data originating from single cell RNA sequencing of lamellocytes (LC), crystal cells (CC), and plasmatocytes (PC). [file Table_5.xlsx]

## Sheet: D. melanogaster markers
Z. indianus		D. melanogaster homolog
Gene ID	FoldChange	FlyBase ID	Gene symbol	Hemocyte class
ZIND16G_00004253	16.241	FBgn0014141	cher	LC
ZIND16G_00009882	7.30303	FBgn0003748	Treh	LC
ZIND16G_00002425	6.28652	FBgn0259923	Septin4	LC
ZIND16G_00009228	5.465	FBgn0032422	atilla	LC
ZIND16G_00004746	5.22276	FBgn0013733	shot	LC
ZIND16G_00000124	5.20897	FBgn0039747	AdoR	LC
ZIND16G_00009296	4.44103	FBgn0010395	Itgbn	LC
ZIND16G_00006281	4.13887	FBgn0033448	hebe	LC
ZIND16G_00005976	3.9452	FBgn0050035	Tret1-1	LC
ZIND16G_00003539	3.93274	FBgn0027657	glob1	LC
ZIND16G_00006086	3.88602	FBgn0024150	Ac78C	LC
ZIND16G_00004744	3.67922	FBgn0013733	shot	LC
ZIND16G_00003398	3.6011	FBgn0037386	CG1208	LC
ZIND16G_00006085	3.5199	FBgn0024150	Ac78C	LC
ZIND16G_00006379	3.43691	FBgn0086347	Myo31DF	LC
ZIND16G_00004743	3.30328	FBgn0013733	shot	LC
ZIND16G_00004434	3.01116	FBgn0004456	mew	LC
ZIND16G_00006527	2.28449	FBgn0051729	CG31729	LC
ZIND16G_00002873	2.05192	FBgn0001941	ifc	LC
ZIND16G_00006903	2.00813	FBgn0027066	Eb1	LC
ZIND16G_00005676	2.00182	FBgn0266758	Esyt2	LC
ZIND16G_00002198	-2.30156	FBgn0029095	aru	LC
ZIND16G_00007569	-2.59096	FBgn0042135	Gdap2	LC
ZIND16G_00007955	-2.75688	FBgn0034894	sigmar	LC
ZIND16G_00002396	2.85298	FBgn0034179	CG6805	CC
ZIND16G_00003988	2.644	FBgn0036007	path	CC
ZIND16G_00002702	2.35537	FBgn0262699	fzr	CC
ZIND16G_00006593	2.25128	FBgn0033844	bbc	CC
ZIND16G_00006470	2.01901	FBgn0032482	Pect	CC
ZIND16G_00006796	-2.06727	FBgn0035189	CG9119	CC
ZIND16G_00004566	-2.0956	FBgn0036822	NijB	CC
ZIND16G_00008225	-2.12284	FBgn0283680	IP3K2	CC
ZIND16G_00009519	-2.12805	FBgn0017558	Pdk	CC
ZIND16G_00007840	-2.22187	FBgn0002719	Men	CC
ZIND16G_00006016	-2.22211	FBgn0032405	firl	CC
ZIND16G_00001047	-2.26878	FBgn0042104	CG18747	CC
ZIND16G_00001945	-2.38592	FBgn0035132	mthl10	CC
ZIND16G_00009604	-2.59725	FBgn0032820	fbp	CC
ZIND16G_00003164	-3.09082	FBgn0039051	CG17109	CC
ZIND16G_00001685	-3.36299	FBgn0051832??	CG31832??	CC
ZIND16G_00006543	-3.83188	FBgn0032721	CG10602	CC
ZIND16G_00007698	-3.85458	FBgn0002973	numb	CC
ZIND16G_00006234	-3.99109	FBgn0031717	Oscillin	CC
ZIND16G_00007233	5.08101	FBgn0031914	CG5973	PC
ZIND16G_00003317	2.68752	FBgn0029881	pigs	PC
ZIND16G_00003069	-2.10984	FBgn0000578	ena	PC
ZIND16G_00008923	-2.3247	FBgn0037228	CG1092	PC
ZIND16G_00008556	-2.57778	FBgn0003495	spz	PC
ZIND16G_00002951	-2.74934	FBgn0259896	NimC1	PC
ZIND16G_00006762	-2.84154	FBgn0031327	CG5397	PC
ZIND16G_00002949	-2.86301	FBgn0028542	NimB4	PC
ZIND16G_00004345	-4.09201	FBgn0033949	Had2	PC
