# Supplementary material for: Distinctive features of Zaprionus indianus hemocyte differentiation and function revealed by transcriptomic analysis
Source: Front Immunol. 2023 Dec 21;14:1322381. doi: 10.3389/fimmu.2023.1322381 (PMC10768004; doi:10.3389/fimmu.2023.1322381)
Supplement: Supplementary Table 6 — Common differentially expressed genes in the blood cells of Z. indianus and D. ananassae. Activated plamsatocytes (aPC), naïve hemocytes (nHC). [file Table_6.xlsx]

## Sheet: D. ananassae markers
Z. indianus		D. melanogaster homolog			D. ananassae homolog
					Gene symbol	MGH vs aPC		MGH vs nHC		aPC vs nHC
gene ID	FoldChange	FlyBase ID	Gene symbol	Hemocyte class		FoldChange	pvalue	FoldChange	pvalue	FoldChange	pvalue
ZIND16G_00009882	7.30303	FBgn0003748	Treh	LC	Dana\11930-PE	3.5691	0.00510809	36.6914	2.36208e-06	9.17451	1.13251e-05
ZIND16G_00009228	5.465	FBgn0032422	atilla	LC	Dana\15677-PA	310.627	0.000191515			-183.223	0.00019769
ZIND16G_00000124	5.20897	FBgn0039747	AdoR	LC	Dana\16200-PA			-18.7372	0.0156741	-75.0595	0.00358911
ZIND16G_00009296	4.44103	FBgn0010395	Itgbn	LC	Dana\21041-PB	11.1016	0.00355496	13.5499	0.000267277
ZIND16G_00006281	4.13887	FBgn0033448	hebe	LC	Dana\11476-PA			-16.8223	0.0181495
ZIND16G_00005976	3.9452	FBgn0050035	Tret1-1	LC	Dana\13114-PB			-289.436	4.24229e-06
ZIND16G_00003539	3.93274	FBgn0027657	glob1	LC	Dana\16470-PA			-26.8846	0.0044305
ZIND16G_00003398	3.6011	FBgn0037386	CG1208	LC	Dana\16361-PA	28.2425	0.00104689	30.0422	4.54142e-05
ZIND16G_00004434	3.01116	FBgn0004456	mew	LC	Dana\20867-PA			-148.18	0.00077492	-182.429	0.00136494
ZIND16G_00006527	2.28449	FBgn0051729	CG31729	LC	Dana\23110-PA					-4.13608	0.00574689
ZIND16G_00006903	2.00813	FBgn0027066	Eb1	LC	Dana\11070-PB	-6.65894	0.000988317	-3.33697	0.0148292
ZIND16G_00005676	2.00182	FBgn0266758	Esyt2	LC	Dana\20759-PA	5.35733	0.000374926	27.4811	1.98071e-06	4.6319	0.00105422
ZIND16G_00002198	-2.30156	FBgn0029095	aru	LC	Dana\14819-PA					4.08715	0.013837
ZIND16G_00007569	-2.59096	FBgn0042135	Gdap2	LC	Dana\11695-PA	8.24363	0.00203432	6.86464	0.000879502
ZIND16G_00003988	2.644	FBgn0036007	path	CC	Dana\24657-PA			-8.41838	0.0127596
ZIND16G_00002702	2.35537	FBgn0262699	fzr	CC	Dana\20850-PA			6.51906	0.000290366
ZIND16G_00006470	2.01901	FBgn0032482	Pect	CC	Dana\15564-PA					-3.45622	0.00319504
ZIND16G_00003035	1.9583	FBgn0004654	Pgd	CC	Dana\21463-PA			-2.92694	0.00681771
ZIND16G_00004566	-2.0956	FBgn0036822	NijB	CC	Dana\23648-PA			18.4103	0.000243407
ZIND16G_00007840	-2.22187	FBgn0002719	Men	CC	Dana\18099-PA			-97.7132	2.19346e-05
ZIND16G_00006016	-2.22211	FBgn0032405	firl	CC	Dana\23444-PB			12.3931	0.00281966
ZIND16G_00001945	-2.38592	FBgn0035132	mthl10	CC	Dana\24876-PB			-18.1288	0.00298157	-432.312	3.65733e-05
ZIND16G_00009604	-2.59725	FBgn0032820	fbp	CC	Dana\15476-PA	-5.07994	0.000763393	-7.17813	0.000307218
ZIND16G_00006543	-3.83188	FBgn0032721	CG10602	CC	Dana\20677-PA	-2.97255	0.00466727	-2.91061	0.00211166
ZIND16G_00007698	-3.85458	FBgn0002973	numb	CC	Dana\22745-PA					-89.7522	0.00115888
ZIND16G_00003317	2.68752	FBgn0029881	pigs	PC	Dana\22269-PA	16.938	0.00487394	29.2633	4.88828e-06
ZIND16G_00007233	5.08101	FBgn0031914	CG5973	PC	Dana\15861-PA			-7.97149	0.00764235
ZIND16G_00002951	-2.74934	FBgn0259896	NimC1	PC	Dana\15606-PB	-10.7318	0.00150406			3.60193	0.000369087
ZIND16G_00002949	-2.86301	FBgn0028542	NimB4	PC	Dana\15608-PB	-11.9404	0.00326042	-22.2443	0.000878254
ZIND16G_00004345	-4.09201	FBgn0033949	Had2	PC	Dana\11336-PA	-15.6736	0.00149306			10.9194	1.68725e-05
ZIND16G_00006762	-2.84154	FBgn0031327	CG5397	PC	Dana\15178-PA			-10.6455	0.0119603
ZIND16G_00008556	-2.57778	FBgn0003495	spz	PC	Dana\22956-PA					6.56806	0.000251617
ZIND16G_00003069	-2.10984	FBgn0000578	ena	PC	Dana\11575-PA					-16.0539	0.00607531
